# Supplementary material for: The decline of child stunting in 122 countries: a systematic review of child growth studies since the 19th century
Source: BMJ Glob Health. 2026 Feb 18;11(2):e018607. doi: 10.1136/bmjgh-2024-018607 (PMC12918666; doi:10.1136/bmjgh-2024-018607)
Supplement: online supplemental file 2 [file bmjgh-11-2-s002.xlsx]

## Sheet: Sheet1
country	country_code	dataset	b_year	height_n	ce_hetero_mean	ce_indirect_sex	ce_indirect_age	ce_indirect_space	ce_imprecise_n	ce_imprecise_nosd	ce_overall	typeofstudy	author	title	p_year	journal	volume	number	pages	publisher
Algeria	DZA	algeria_chamla_1985	1973	372	0	0	-1	-3	-2	0	4	Published Article	Chamla, M-C. and Bourguignat, H. and Bourguignat, S.	Croissance de la stature et du poids d'écoliers âgés de 6 à 17 ans de la ville de Mostaganem, Algérie occidentale	1985	Bulletins et Mémoires de la Société d'anthropologie de Paris	14	2	157-180
Angola	AGO	angola_santosdavid_1972	1957.5	14273	0	0	-1	-1	0	0	8	Published Article	Santos David, J. H.	Height Growth of Melanodermic Natives in Northeastern Lunda (Angola)	1972	The South African Journal of Medical Sciences	37		49-60
Argentina	ARG	argentina_garraham_bettinotti_1922	1911.5	1141	0	0	-1	-3	0	-1	5	Published Article	Garrahan, Juan P, Bettinotti, Saul Y.	Peso y talla de escolares de Buenos Aires	1922	El Monitor de la Educacion Comun	41	600	196-198	Consejo Nacional de Educacion (Argentina)
Argentina	ARG	argentina_cometto_1931	1919.5	11311	-1	0	-1	-1	0	-1	6	Published Article	Cometto, Carlos S.	Contribución al estudio del desarrollo de los niños argentinos en la edad escolar	1931	Archivos Argentinos de Pediatría	22	2	55-63	Sociedad Argentina de Pediatria
Argentina	ARG	argentina_winocur_1944	1933.5	6678	0	0	-1	-3	0	0	6	Published Article	Winocur, Paulina.	Peso y talla de niños argentinos de 3 a 6 años	1944	Archivos Argentinos de Pediatría	22 (XXII)	2	107-123	Sociedad Argentina de Pediatria
Argentina	ARG	argentina_lomaglio_soria_kriscautsky_1997	1974	651	0	0	-1	-3	-1	0	5	Published Article	Lomaglio, Delia B, Soria, Elvira, Kirscautzky, Nestor	Cambios seculares en estatura y peso en escolares de Catamarca, Republica Argentina	1997	Estudios de Antropologia Biológica	7	1	81-92	Universidad Nac Autónoma de Mexico
Argentina	ARG	argentina_orden_2013	1984	897	0	0	-1	-3	-1	0	5	Published Article	Orden, Alicia B and Bucci, Piero J and Petrone, Selene	Trends in weight, height, BMI and obesity in schoolchildren from Santa Rosa (Argentina), 1990-2005/07	2013	Annals of Human Biology	40	4	348-354
Argentina	ARG	argentina_lomaglio_soria_kriscautsky_1997	1985	624	0	0	-1	-3	-1	0	5	Published Article	Lomaglio, Delia B, Soria, Elvira, Kirscautzky, Nestor	Cambios seculares en estatura y peso en escolares de Catamarca, Republica Argentina	1997	Estudios de Antropologia Biológica	7	1	81-92	Universidad Nac Autónoma de Mexico
Argentina	ARG	argentina_orden_2013	2000	412	0	0	-1	-3	-2	0	4	Published Article	Orden, Alicia B and Bucci, Piero J and Petrone, Selene	Trends in weight, height, BMI and obesity in schoolchildren from Santa Rosa (Argentina), 1990-2005/07	2013	Annals of Human Biology	40	4	348-354
Armenia	ARM	armenia_1947_43	1937.5	450	0	0	-1	-3	-2	-1	3	Article	Brainerd, Elizabeth	Reassessing the Standard of Living in the Soviet Union: An Analysis Using Archival and Anthropometric Data	2010	Journal of Economic History	70	1	83-117
Armenia	ARM	armenia_1958_2	1949	1646	0	0	-1	-3	0	0	6	Article	Brainerd, Elizabeth	Reassessing the Standard of Living in the Soviet Union: An Analysis Using Archival and Anthropometric Data	2010	Journal of Economic History	70	1	83-117
Armenia	ARM	armenia_1962_43	1952.5	450	0	0	-1	-3	-2	-1	3	Article	Brainerd, Elizabeth	Reassessing the Standard of Living in the Soviet Union: An Analysis Using Archival and Anthropometric Data	2010	Journal of Economic History	70	1	83-117
Armenia	ARM	armenia_1965_3	1959.5	905	0	0	-1	-3	-1	0	5	Article	Brainerd, Elizabeth	Reassessing the Standard of Living in the Soviet Union: An Analysis Using Archival and Anthropometric Data	2010	Journal of Economic History	70	1	83-117
Armenia	ARM	armenia_1970_5	1962.5	1050	0	0	-1	-3	0	-1	5	Article	Brainerd, Elizabeth	Reassessing the Standard of Living in the Soviet Union: An Analysis Using Archival and Anthropometric Data	2010	Journal of Economic History	70	1	83-117
Aruba	ABW	aruba_vanwering_1974	1962.5	1513	0	0	-1	-1	0	0	8	Book	van Wering, E.R.	Growth and development of children on Aruba in 1974	1978					Bauwcentrum-Rotterdam
Australia	AUS	australia_coghlan_1902	1891.5	770	0	0	-1	-3	-1	-1	4	Official Report	Coghlan, T A	Report of the Ninth Meeting of the Australian Association for the Advancement of Science	1902					The Australian Association for the Advancement of Science
Australia	AUS	australia_bjelke-petersen_1902	1893	150	0	-1	-1	-3	-2	-1	2	Official Report	Christian Bjelke-Petersen	Growth and Development	1902					The Australian Association for the Advancement of Science
Australia	AUS	australia_jackson&thomas_1995	1899	16800	0	0	-1	-1	0	-1	7	Published Article	Jackson, RV and Thomas, Mark	Height, Weight, and Wellbeing: Sydney schoolchildren in the early twentieth century	1995	Australian Economic History Review	35	2	39-65	Economic History Society of Australia and New Zealand
Australia	AUS	australia_jackson&thomas_1995	1900	4200	0	0	-1	-1	0	-1	7	Published Article	Jackson, RV and Thomas, Mark	Height, Weight, and Wellbeing: Sydney schoolchildren in the early twentieth century	1995	Australian Economic History Review	35	2	39-65	Economic History Society of Australia and New Zealand
Australia	AUS	australia_hogue_1908	1901	4900	0	0	-1	-1	0	-1	7	Official Report	Hogue, J.A.	Report upon the Physical Condition of Children Attending Public Schools in New South Wales	1908					William Applegate Gullick, Government Printer
Australia	AUS	australia_loydold_1912	1902.5	4900	-2	0	-1	-1	0	-1	5	Published Article	Government of New South Wales	Die ärtzliche Beaufsightigung der Schulkinder in Australien	1912	Der Schularzt	10		65-69
Australia	AUS	australia_jackson&thomas_1995	1906	16800	0	0	-1	-1	0	-1	7	Published Article	Jackson, RV and Thomas, Mark	Height, Weight, and Wellbeing: Sydney schoolchildren in the early twentieth century	1995	Australian Economic History Review	35	2	39-65	Economic History Society of Australia and New Zealand
Australia	AUS	australia_machin_1939	1929.5	16800	0	0	-1	-3	0	-1	5	Published Article	Machin, A. E.	Medical and Physcial Surveys of School Children of New South Wales	1939	Report of the Meeting of the Australian and New Zealand Association for the Advancement of Science	24		198-215
Australia	AUS	australia_kincaid_1938	1930	134400	0	0	-1	-3	0	-1	5	Published Article	Kincaid, Hilda and Stuckey, Margaret	Observations on the Heights and Weights and Growth of Pre-School Children in the City of Melbourne	1938	The Medical Journal of Australia	1	13	575-581
Australia	AUS	australia_patrick_1950	1942.5	57379	0	0	-1	-1	0	-1	7	Published Article	Patrick, P. R.	Heights and Weights of Queensland School Children, with Particular Reference to the Tropics: A Report of an Anthropometric Survey by Queensland School Health Services	1951	The Medical Journal of Australia			324-331
Australia	AUS	australia_meyers_1954	1947	7374	0	0	-1	-1	0	0	8	Published Article	Meyers, E. S. A.	Height-Weight Survey of New South Wales School Children	1956	The Medical Journal of Australia			435-453
Australia	AUS	australia_abbie_1974	1950	391	-1	0	-1	-2	-2	-1	3	Published Article	Abbie, A. A.	Physical Standards of Nomadic Aboriginal Children	1974	The Medical Journal of Australia	1	13	470-471
Australia	AUS	australia_brown_1971	1956	377	0	0	-1	-3	-2	0	4	Published Article	Brown, T. and Barrett, M. J.	GROWTH IN CENTRAL AUSTRALIAN ABORIGINES: STATURE	1971	The Medical Journal of Australia	2		29-32
Australia	AUS	australia_lazarus_2000	1975	954	0	0	-1	0	-1	0	8	Published Article	Lazarus, R and Wake, M and Hesketh, K and Waters, E	Change in body mass index in Australian primary school children, 1985-1997	2000	International Journal of Obesity	24		679-684
Australia	AUS	australia_hitchcock_etal_1985	1977.5	3500	-1	0	-1	-2	0	-1	5	Published Article	Hitchcock, N.E., Mailer, R.A. and Gilmour, A.I.	Body size of young Australians aged five to 16 years	1986	Medical Journal of Australia	145	8	368-72
Australia	AUS	australia_loesch_2000	1982.5	136	0	0	-1	-3	-2	0	4	Published Article	Loesch, D. Z. and Stokes, K. and Huggins, R. M.	Secular Trend in Body Height and Weight of Australian Children and Adolescents	2000	AMERICAN JOURNAL OF PHYSICAL ANTHROPOLOGY	111		545-556
Australia	AUS	australia_lazarus_2000	1988	1683	0	0	-1	0	0	0	9	Published Article	Lazarus, R and Wake, M and Hesketh, K and Waters, E	Change in body mass index in Australian primary school children, 1985-1997	2000	International Journal of Obesity	24		679-684
Austria	AUT	austria_gleiss et al_2013	2002	11416	0	0	-1	0	0	0	9	Published Article	Gleiss, Andreas and Lassi, Michael and Blümel, Peter and Borkenstein, Martin and Kapelari, Klaus and Mayer, Michael and Schemper, Michael and Häusler, Gabriele	Austrian height and body proportion references for children aged 4 to under 19 years	2013	Annals of Human Biology	40	4	324-332
Azerbaijan	AZE	azerbaijan_1959_2	1950	1618	0	0	-1	-3	0	0	6	Article	Brainerd, Elizabeth	Reassessing the Standard of Living in the Soviet Union: An Analysis Using Archival and Anthropometric Data	2010	Journal of Economic History	70	1	83-117
Azerbaijan	AZE	azerbaijan_1959_2	1950	1759	0	0	-1	-3	0	0	6	Article	Brainerd, Elizabeth	Reassessing the Standard of Living in the Soviet Union: An Analysis Using Archival and Anthropometric Data	2010	Journal of Economic History	70	1	83-117
Azerbaijan	AZE	azerbaijan_1962_2	1957	2361	0	0	-1	-3	0	0	6	Article	Brainerd, Elizabeth	Reassessing the Standard of Living in the Soviet Union: An Analysis Using Archival and Anthropometric Data	2010	Journal of Economic History	70	1	83-117
Azerbaijan	AZE	azerbaijan_1962_2	1957	2105	0	0	-1	-3	0	0	6	Article	Brainerd, Elizabeth	Reassessing the Standard of Living in the Soviet Union: An Analysis Using Archival and Anthropometric Data	2010	Journal of Economic History	70	1	83-117
Azerbaijan	AZE	azerbaijan_1974_4	1964.78	651	0	0	-1	-3	-1	0	5	Article	Brainerd, Elizabeth	Reassessing the Standard of Living in the Soviet Union: An Analysis Using Archival and Anthropometric Data	2010	Journal of Economic History	70	1	83-117
Azerbaijan	AZE	azerbaijan_1974_4	1964.78	1788	0	0	-1	-3	0	0	6	Article	Brainerd, Elizabeth	Reassessing the Standard of Living in the Soviet Union: An Analysis Using Archival and Anthropometric Data	2010	Journal of Economic History	70	1	83-117
Azerbaijan	AZE	azerbaijan_1972_4	1967.79	2876	-1	0	-1	-1	0	0	7	Article	Brainerd, Elizabeth	Reassessing the Standard of Living in the Soviet Union: An Analysis Using Archival and Anthropometric Data	2010	Journal of Economic History	70	1	83-117
Azerbaijan	AZE	azerbaijan_1976_4	1971.22	1428	0	0	-1	-3	0	0	6	Article	Brainerd, Elizabeth	Reassessing the Standard of Living in the Soviet Union: An Analysis Using Archival and Anthropometric Data	2010	Journal of Economic History	70	1	83-117
Azerbaijan	AZE	azerbaijan_1976_4	1971.22	2004	0	0	-1	-3	0	0	6	Article	Brainerd, Elizabeth	Reassessing the Standard of Living in the Soviet Union: An Analysis Using Archival and Anthropometric Data	2010	Journal of Economic History	70	1	83-117
Bahrain	BHR	bahrain_musaiger_1989	1978	652	0	0	-1	0	-1	0	8	Published Article	Musaiger, A. O. and Gregory, W. B. and Haas, J. D.	Growth patterns of school-children in Bahrain	1989	Annals of Human Biology	16	2	155-167
Bahrain	BHR	bahrain_gharib_2009	1992	894	0	0	-1	0	-1	0	8	Published Article	Gharib, Nadia M. and Rasheed, Parveen	Anthropometry and body composition of school children in Bahrain	2009	Annals of Saudi Medicine	29	4	258-269
Bangladesh	BGD	bangladesh_icnnd_1966	1960	382	0	0	0	0	-2	0	8	Official Report	Ministry of Health, Government of Pakistan	Nutrition Survey of East Pakistan	1966					U.S. Department of Health, Education and Welfare
Barbados	BRB	barbados_standard_1966	1960	4200	0	0	-1	0	0	0	9	Published Article	Standard, KL and Lovell, HG and Harney, Lenore	Heights and Weights of Barbadian School Children	1966	British Journal of Preventative and Social Medicine	20		135-140
Belarus	BLR	belarus_1925_54	1917	317	0	-1	-1	-3	-2	0	3	Article	Brainerd, Elizabeth	Reassessing the Standard of Living in the Soviet Union: An Analysis Using Archival and Anthropometric Data	2010	Journal of Economic History	70	1	83-117
Belarus	BLR	belarus_1925_54	1917	339	0	-1	-1	-3	-2	0	3	Article	Brainerd, Elizabeth	Reassessing the Standard of Living in the Soviet Union: An Analysis Using Archival and Anthropometric Data	2010	Journal of Economic History	70	1	83-117
Belarus	BLR	belarus_1934_43	1924.5	450	0	0	-1	-3	-2	-1	3	Article	Brainerd, Elizabeth	Reassessing the Standard of Living in the Soviet Union: An Analysis Using Archival and Anthropometric Data	2010	Journal of Economic History	70	1	83-117
Belarus	BLR	belarus_1955_1	1946	1967	0	0	-1	-3	0	0	6	Article	Brainerd, Elizabeth	Reassessing the Standard of Living in the Soviet Union: An Analysis Using Archival and Anthropometric Data	2010	Journal of Economic History	70	1	83-117
Belarus	BLR	belarus_1961_2	1954.07	619	0	0	-1	-2	-1	0	6	Article	Brainerd, Elizabeth	Reassessing the Standard of Living in the Soviet Union: An Analysis Using Archival and Anthropometric Data	2010	Journal of Economic History	70	1	83-117
Belarus	BLR	belarus_1967_3	1958	1194	0	0	-1	-2	0	0	7	Article	Brainerd, Elizabeth	Reassessing the Standard of Living in the Soviet Union: An Analysis Using Archival and Anthropometric Data	2010	Journal of Economic History	70	1	83-117
Belarus	BLR	belarus_1964_3	1959.22	2011	0	0	-1	-2	0	0	7	Article	Brainerd, Elizabeth	Reassessing the Standard of Living in the Soviet Union: An Analysis Using Archival and Anthropometric Data	2010	Journal of Economic History	70	1	83-117
Belarus	BLR	belarus_1970_3	1961	1078	-1	0	-1	-3	0	0	5	Article	Brainerd, Elizabeth	Reassessing the Standard of Living in the Soviet Union: An Analysis Using Archival and Anthropometric Data	2010	Journal of Economic History	70	1	83-117
Belarus	BLR	belarus_1970_5	1962.5	1050	0	0	-1	-2	0	-1	6	Article	Brainerd, Elizabeth	Reassessing the Standard of Living in the Soviet Union: An Analysis Using Archival and Anthropometric Data	2010	Journal of Economic History	70	1	83-117
Belarus	BLR	belarus_1971_54	1963.5	1750	-1	0	-1	-3	0	0	5	Article	Brainerd, Elizabeth	Reassessing the Standard of Living in the Soviet Union: An Analysis Using Archival and Anthropometric Data	2010	Journal of Economic History	70	1	83-117
Belarus	BLR	belarus_1974_4	1965	1371	0	0	-1	-1	0	0	8	Article	Brainerd, Elizabeth	Reassessing the Standard of Living in the Soviet Union: An Analysis Using Archival and Anthropometric Data	2010	Journal of Economic History	70	1	83-117
Belarus	BLR	belarus_2002_54	1993	632	0	0	-1	-3	-1	0	5	Article	Brainerd, Elizabeth	Reassessing the Standard of Living in the Soviet Union: An Analysis Using Archival and Anthropometric Data	2010	Journal of Economic History	70	1	83-117
Belarus	BLR	belarus_2001_54	1995.5	929	0	0	-1	-3	-1	0	5	Article	Brainerd, Elizabeth	Reassessing the Standard of Living in the Soviet Union: An Analysis Using Archival and Anthropometric Data	2010	Journal of Economic History	70	1	83-117
Belgium	BEL	belgium_galet_1931	1915	13295	0	0	-1	0	0	0	9	Published Article	Galet O	Essai de détermination de quelques moyennes staturales et pondérales correspondant à diverses étapes du développement infantile. Analyse sommaire de l'influence de certains facteurs sociaux sur l'évolution de la croissance	1931	Bulletin de la Société d'Anthropologie de Bruxelles	46		138-316	Impremerie Administrative
Belgium	BEL	belgium_govaerts_1926	1915	5250	0	0	-1	0	0	0	9	Published Article	Govaerts, A	De la précision dans la mesure clinique	1926	Bruxelles-Médical	6	20	558-566
Belgium	BEL	belgium_twiesselmann_1969	1946.5	5340	0	0	-1	-3	0	0	6	Book	Twiesselmann F	Developpement biometrique de l'enfant a l'adulte	1969					Press universitaires de Bruxelles
Belgium	BEL	belgium_martin_1962	1947	1446	0	0	-1	-3	0	0	6	Book	Martin, Léopold	Etude socio-biométrique, in: "Bartier-Drapier, S and Gilissen, J and Gilissen-Valschaerts, S and Petit, S "Une commune de l'agglomeration Bruxelloise, Uccle"	1962				371-466	Institut de sociologie Solvay
Belgium	BEL	belgium_graffar_1965	1951.5	4878	0	0	-1	-3	0	0	6	Published Article	Graffar, M and Corbier, J	Comparaison d'enfants belges normaux à des critères adéquats de poids et de taille	1965	Acta Paediatrica Belgica	19	4	235-274
Belgium	BEL	belgium_graffar_1962	1956	362	0	0	0	-3	-2	0	5	Published Article	Graffar, M and Asiel, M and Emery-Hauzeur, CL.	La croissance de l'enfant normal jusque trois ans. Analyse statistique des données relatives au poids et à la talle	1962	Acta Paedatrica Belgica	16	1	5-23
Belgium	BEL	belgium_wachholder_1986	1956.5	3150	0	0	-1	-3	0	0	6	Published Article	Wachholder, A and Hauspie R C	Clinical standards for growth in height of Belgian boys and girls, aged 2 to 18 years	1986	International Jouranl of Anthropology	1	4	327-338
Belgium	BEL	belgium_franckx_1969	1957	9950	0	0	-1	-3	0	0	6	Published Article	Franckx, H	Lengte en gewicht bij scholieren uit het Kortrijkse	1969	Belgisch Archief van Sociale Geneeskunde, Hygiëne, Arbeidsgeneeskunde en Gerechtelijke Geneeskunde	27	2	109-114
Belgium	BEL	belgium_hebbelinck_1984	1960	5336	0	0	-1	-1	0	0	8	Book	Hebbelinck, M and Borms, J	Sexual dimorphism in body build of 6 to 13 year-old boys and girls, in: Borms, J (ed.) Human Growth and Development	1984				287-301	Free University of Brussels
Belgium	BEL	belgium_beckerspleysier_1983	1970	59286	0	0	-1	0	0	0	9	Published Article	Beckers, R and Pleysier R	Analyse anthropométrique de la population scolaire belge 1980-1981	1983	Archives Belges médecine sociale hygiène médecine du travail médecine légale	41	03apr2023	89-123
Belgium	BEL	belgium_vercautere_1984	1970	1640	0	0	-1	-3	0	0	6	Published Article	Vercauteren, Martine	Evolution séculaire et normes de croissance chez des enfants belges	1984	Bulletin de la Société Belge d'Anthropologie et de Préhistoire	95		109-123
Belgium	BEL	belgium_roelants_2009	1995	6525	0	0	-1	-1	0	0	8	Published Article	Roelants, M and Hauspie, R and Hoppenbrouwers, K	References for growth and pubertal development from birth to 21 years in Flanders, Belgium	2009	Annals of Human Biology	36	6	680-694
Bermuda	BMU	bermuda_gourlay_1969	1960.5	5875	0	0	-1	0	0	-1	8	Published Article	Gourlay, R. J. and Ashcroft, M. T.	Heights and Weights of Bermudian Schoolchildren of African and European Origins	1969	The West Indian Medical Journal	18	1	40-45
Bosnia	BIH	bosnia_radosavljevich_1914	1900	1214	0	0	-1	-3	0	-1	5	Official Report	Radosavljevich, P. R.	Physical Measurements of Pupils in Mostar, Herzegovina (Austria)	1914					Fourth International Congress on School Hygiene
Botswana	BWA	botswana_corlett_1986	1975	408	0	0	-1	-3	-2	0	4	Published Article	Corlett, J. T.	Growth of urban schoolchildren in Botswana	1986	Annals of Human Biology	13	1	73-82
Brazil	BRA	brazil_endef_1977	1967	53817	0	0	-1	0	0	0	9	Official Report	SECRETARIA DE PLANEJAMENTO DA PRESIDENCIA DA REPUBLICA	Estudo Nacional de Despesa Familiar (ENDEF)	1977					FUNDAÇÃO INSTITUTO BRASILEIRO DE GEOGRAFIA E ESTATÍSTICA
Brazil	BRA	brazil_marmo_2004	1970	556	0	0	-1	-3	-1	0	5	Published Article	Marmo, Denise Barbieri and Zambon, Mariana Porto and Morcillo, Andre Moreno and Guimarey, Luis Manuel	TENDÊNCIA TENDÊNCIA SECULAR SECULAR DE CRESCIMENT CRESCIMENTO EM ESCOLARES ESCOLARES DE PAULÍNIA AULÍNIA, SÃO PAULO-BRASIL (1979/80 - 1993/94) (1979/80 - 1993/94) (1979/80 - 1993/94)	2004	Revista da Associacao Medica Brasileira	50	4	386-390
Brazil	BRA	brazil_marmo_2004	1984	1707	0	0	-1	-3	0	0	6	Published Article	Marmo, Denise Barbieri and Zambon, Mariana Porto and Morcillo, Andre Moreno and Guimarey, Luis Manuel	TENDÊNCIA TENDÊNCIA SECULAR SECULAR DE CRESCIMENT CRESCIMENTO EM ESCOLARES ESCOLARES DE PAULÍNIA AULÍNIA, SÃO PAULO-BRASIL (1979/80 - 1993/94) (1979/80 - 1993/94) (1979/80 - 1993/94)	2004	Revista da Associacao Medica Brasileira	50	4	386-390
Brazil	BRA	brazil_silva_2010	1996	1400	0	0	-1	0	0	0	9	Published Article	Silva, Diego Augusto and Pelegrini, Andreia and Petroski, Edio Luiz and Gaya, Adroaldo Cesar Araujo	Comparison between the growth of Brazilian children and adolescents and the reference growth charts: data from a Brazilian project	2010	Jornal de Pediatria	86	2	115-120
Brazil	BRA	brazil_guedes_2010	1999	1500	0	0	-1	-2	0	0	7	Published Article	Guedes, Dartagnan Pinto and De Matos, Jose Arlen Beltrao and Lopes, Vitor Pires and Ferreirinha, Jose Eduardo and Silva, Antonio Jose	Physical growth of schoolchildren from the Jequitinhonha Valley, Minas Gerais, Brazil: Comparison with the CDC-2000 reference using the LMS method	2010	Annals of Human Biology	37	4	574-584
Brazil	BRA	brazil_silva_2012	1999.5	2161	0	0	-1	-2	0	0	7	Published Article	Silva, Simonete and Maia, Jose and Claessens, Albrecth and Beunen, Gaston and Pan, Huiqi	Growth references for Brazilian children and adolescents: Healthy growth in Cariri study	2012	Annals of Human Biology	39	1	11-18
Bulgaria	BGR	bulgaria_tomova_2010	2005	2790	0	-1	-1	-1	0	0	7	Published Article	Tomova, Analia and Deepinder, Fnu and Robeva, Ralitsa and Lalabonova, Hristina and Kumanov, Philip and Agarwal, Ashok	Growth and Development of Male External Genitalia: A Cross-sectional Study of 6200 Males Aged 0 to 19 Years	2010	The Archives of Pediatrics & Adolescent Medicine	164	12	1152-1157
Burma	MMR	burma_maung gale_1947	1940	5253	0	0	-1	-1	0	-1	7	Official Report	Maung Gale, U.	Reports of the Dietary and Nutritional Surveys Conducted in Certain Areas of Burma	1947					Department of Medical and Public Health Burma
Burma	MMR	burma_foll_1958	1947	72	0	-1	-1	-3	-3	-1	1	Published Article	Foll, C	Foll, C. V. (1958). Physical development of schoolgirls in upper Burma	1958	Archives of disease in childhood	33	171	452
Burma	MMR	burma_ko ko_1960	1950	683	-1	0	-1	-3	-1	0	4	Published Article	Ko Ko, U.	An Anthropometric Study of Burmese School Children (As Conducted in Aung San Area)	1960	Proceedings of the Burma Medical Research Society	2	1	1-9
Canada	CAN	canada_meredith_1944	1883.5	3500	0	0	-1	-3	0	0	6	Published Article	Meredtih, Howard and Meredith, Matilda	The stature of Toronto children half a century ago and today	1944	Human Biology	16	2	126-131
Canada	CAN	canada_keyfitz_1942	1915.5	32610	0	0	-1	-3	0	0	6	Official Report	Keyfitz, M	Height and weight survey of Toronto elementary school children,1939.	1942					Minister of trade and commerce
Canada	CAN	canada_mackinnon_1942	1923.5	4200	0	0	-1	-3	0	-1	5	Official Report	Mackinnon, James A.	Height and Weight Survey of Toronto Elementary School Children, 1939	1942					Ministry of Trade and Commerce
Canada	CAN	canada_mackinnon_1942	1923.5	4200	0	0	-1	-3	0	-1	5	Official Report	Mackinnon, James A.	Height and Weight Survey of Toronto Elementary School Children, 1939	1942					Ministry of Trade and Commerce
Canada	CAN	canada_hopkins_1947	1925	1500	0	0	-1	-3	0	-1	5	Published Article	Hopkins, J. W.	Height and Weight of Ottawa Elementary School Children of Two Socioeconomic Strata	1947	Human Biology	19	2	68-82
Canada	CAN	canada_binning_1958	1928	1875	0	0	-1	-3	0	-1	5	Published Article	Binning, Griffith	Earlier Physical and Mental Maturity Among Saskatoon Public School Children	1958	Canadian Journal of Public Health / Revue Canadienne de Santé Publique	49	1	9-17
Canada	CAN	canada_hopkins_1947	1930	1500	0	0	-1	-3	0	-1	5	Published Article	Hopkins, J. W.	Height and Weight of Ottawa Elementary School Children of Two Socioeconomic Strata	1947	Human Biology	19	2	68-82
Canada	CAN	canada_meredith_1944	1930.5	3500	0	0	-1	-3	0	0	6	Published Article	Meredtih, Howard and Meredith, Matilda	The stature of Toronto children half a century ago and today	1944	Human Biology	16	2	126-131
Canada	CAN	canada_keyfitz_1942	1931.5	43530	0	0	-1	-3	0	0	6	Official Report	Keyfitz, M	Height and weight survey of Toronto elementary school children,1939.	1942					Minister of trade and commerce
Canada	CAN	canada_hackett_2016	1935	1417	0	0	0	-2	0	0	8	Published Article	Hackett, F. J. Paul and Abonyi, Sylvia and Dyck, Roland F.	Anthropometric indices of First Nations children and youth on first entry to Manitoba/Saskatchewan residential schools—1919 to 1953	2016	International Journal of Circumpolar Health	75	1	1-9
Canada	CAN	canada_hopkins_1947	1935	1500	0	0	-1	-3	0	-1	5	Published Article	Hopkins, J. W.	Height and Weight of Ottawa Elementary School Children of Two Socioeconomic Strata	1947	Human Biology	19	2	68-82
Canada	CAN	canada_binning_1958	1938	2211	0	0	-1	-3	0	-1	5	Published Article	Binning, Griffith	Earlier Physical and Mental Maturity Among Saskatoon Public School Children	1958	Canadian Journal of Public Health / Revue Canadienne de Santé Publique	49	1	9-17
Canada	CAN	canada_cbn_1957	1945	280	0	0	-1	0	-2	0	7	Official Report	Nutrition Division, Department of National Health and Welfare	The Report on Canadian average weights, heights and skinfolds	1957					Canadian Bulletin on Nutrition
Canada	CAN	canada_monteith_1957	1947	6300	-1	0	-1	0	0	-1	7	Published Article	Monteith, J. Waldo	The Report on Canadian Average Weights, Heights, and Skinfolds	1957	Canadian Bulletin on Nutrition	5	1	1-81
Canada	CAN	canada_pett_ogilvie_1956	1947	6300	-1	0	-1	0	0	-1	7	Official Report	Pett, L. B. and Ogilvie, G. F.	The Canadian Height-Weight Survey	1956					Department of National Health and Welfare
Canada	CAN	canada_binning_1958	1948	4627	0	0	-1	-3	0	-1	5	Published Article	Binning, Griffith	Earlier Physical and Mental Maturity Among Saskatoon Public School Children	1958	Canadian Journal of Public Health / Revue Canadienne de Santé Publique	49	1	9-17
Canada	CAN	canada_partington_1969	1957.5	404	0	0	-1	-3	-2	0	4	Published Article	Partington, M. W. and Roberts, Norma	The Heights and Weights of Indian and Eskimo School Children on James Bay and Hudson Bay	1969	Canadian Medical Association Journal	100		502-509
Canada	CAN	canada_stennett_cram_1969	1960	3500	0	0	-1	-2	0	-1	6	Published Article	Stennet, R. G. and Cram, D. M.	Cross-Sectional, Percentile Height and Weight Norms for a Representative Sample of Urban, School-Aged, Ontario Children	1969	Canadian Journal of Public Health	60	12	465-70
Canada	CAN	canada_demirjian_1972	1961.5	2193	0	0	-1	-3	0	0	6	Published Article	Demirjian, A., and Jenicek, M., and Dubuc, M.	Les normes staturo-pondérales de l'enfant urbain canadien français d'âge scolaire.	1972	Canadian Journal of Public Health/Revue Canadienne de Sante'e Publique	63	1	14-30
Canada	CAN	canada_demirjian_1976	1965	2532	0	0	-1	-1	0	0	8	Published Article	Demirjian, A. and Bailey, D. A. and De Pena, J. and Auger, F. and Jenicek, M.	Somatic Growth of Canadian Children of Various Ethnic Origins	1976	Canadian Journal of Public Health / Revue Canadienne de Santé Publique	67	3	209-216
Canada	CAN	canada_farkas_1982	1967	500	0	0	-1	-3	-1	0	5	Published Article	Farkas, Leslie and Wood, Margaret	Height and Weight in Caucasian School Children in Central Canada	1982	Canadian Journal of Public Health / Revue Canadienne de Santé Publique	73		328-334
Canada	CAN	canada_rajic_1978	1970	1465	0	0	-1	-3	0	0	6	Other	Rajic, M. K. and Lavallée, H. and Shephard, R. J. and Jéquier, J. C. and Labarre, R. and Beaucage, C.	Height-weight comparison of Canadian schoolchildren.	1978				60-74	Physical Assessment-Principle, Practice and Application.
Canada	CAN	canada_coodin_1980	1971	257	0	0	0	-3	-2	0	5	Published Article	Coodin, F. J. and Dilling, Louise A. and Haworth, J. C. and Ellestad-Sayed, Judith	Growth and Nutrition of Manitoba Preschool Indian Children. III. Anthropometry	1980	Human Biology	52	3	563-578
Canada	CAN	canada_quinney_1981	1971	3500	0	0	-1	0	0	0	9	Published Article	Quinney, H.A. and Watkinson, E.J. and Massicotte, D and Gonger, P.R. and Gauthier, R,	The height, weight and height/weight ratio of Canadian children in 1979	1981	Canadian Medical Association Journal	125	8	863-865
Chile	CHL	chile_valenzuela_1979	1962	739	0	0	-1	-2	-1	0	6	Official Report	Valenzuela C. and Avendaño A.	Antropometría y maduración sexual de escolares de un área de Santiago de Chile	1979	BOLETIN DE LA OFICINA SANITARIA PANAMERICANA	87	2		Oficina Sanitaria Panamericana
China	CHN	china_guy_1937	1935	175	0	0	0	-3	-2	0	5	Published Article	Guy, R.A., Chang, C.C., Huang H.H., and Yeh, K.S.	Physical traits of Peiping children: Stature and weight measurement from one month to three years of age	1937	Chinese Medical Journal	52	October	507-18
China	CHN	china_zhang_1955	1943	4829	0	0	-1	-3	0	0	6	Published Article	ZHANG, Wensheng (张文升)	Beijing shi disiqu xiaoxue ertong shengao tizhong de tongji fenxi (北京市第四区小学儿童身高体重的统计分析；Statistical analysis of the height and weight of primary school children in Beijing City 4th District)	1955	Zhonghua weisheng zazhi (中华卫生杂志；China Public Health Magazine)		3	232-34
China	CHN	china_dong_1957	1945.5	2494	0	0	-1	-3	0	0	6	Published Article	DONG, Shanting (董善亭)	Tianjin shi Hedongqu xiao xuesheng shenti fayu diaocha (天津市河东区小学生身体发育调查；Investigation of the body development of primary school children in Tianjin City's East River District)	1957	Zhonghua weisheng zazhi (中华卫生杂志；China Public Health Magazine)		5	277-79
China	CHN	china_yan_1957	1946.5	3042	0	0	-1	-3	0	0	6	Published Article	YAN, Qizhi, ZU, Pilie, WANG, Yiiran (严启之，祖丕烈， 王怡然)	Xuzhou shi zhong xiao xuesheng zhi shenti fayu diaocha (徐州市中小学生之身体发育调查；Investigation of the body development of primary and middle school children in Xuzhou City)	1957	Zhonghua weisheng zazhi (中华卫生杂志；China Public Health Magazine)		5	272-76
China	CHN	china_liu&wang_1957	1947	5503	0	0	-1	-2	0	0	7	Published Article	LIU, Jihui, WANG, Shizhen (刘极辉，王士珍)	Jinagxi sheng zhongdian shi (xian) zhong xiao xuexiao ji youeryuan xuesheng tige fayu diaocha baogao (江西省重点市（县）中小学校及幼儿园学生体格发育调查报告；Research report of the physical development of middle school, primary school and kindergarten students in major cities (counties) of Jiangxi Province)	1957	Zhonghua weisheng zazhi (中华卫生杂志；China Public Health Magazine)		6	339-42
China	CHN	china_xu_1982	1947	1880	0	0	-1	-3	0	-1	5	Published Article	Xu, Mingxing; Zhang, Renmei (徐明兴；张仁美)	Jinan shi jiefang qianhou 33nian lai zhong xiao xuesheng shenti shengzhang fayu de yanjiu (济南市解放前后33年来中小学生身体生长发育的研究；Research into the physical development of primary and middle school students in Jinan City before and after liberation over 33 years)	1982	Xuexiao weisheng (学校卫生; School Health)		2	15-18
China	CHN	china_zhu_1957	1947	3471	0	0	-1	-3	0	0	6	Published Article	ZHU, Wensi, ZHOU, De, LI, Ruoyan, ZHOU, Youxiang, and WU, Weihua (朱文思，周德，李若言，周有尚，吴维华)	Wuhan shi xueling ertong tige fayu de diaocha yanjiu (武汉市学龄儿童体格发育的调查研究；Investigation of the physical development of school-aged children in Wuhan City)	1957	Zhonghua weisheng zazhi (中华卫生杂志；China Public Health Magazine)		6	334-38
China	CHN	china_anhui_1982	1948	453	0	0	-1	-3	-2	0	4	Published Article	Anhui sheng Huainan shi weishengfangyizhan (安徽省淮南市卫生防疫站；Anhui Province, Huainan City, Health and Anti-epidemic Station)	Huainan shi 1980nian 7-17 sui xuesheng shengzhang fayu diaocha (淮南市1980年7-17岁学生生长发育调查；Investigation of the physical development of 7-17 years old students in Huainan City)	1982	Xuexiao weisheng (学校卫生; School Health)		1	43-44
China	CHN	china_zhongguo yida_1954	1948	5022	0	0	-1	-3	0	0	6	Published Article	Zhongguo yike daxue gonggong weishengxuexi xuexiao weisheng jiaoxuexu (中国医科大学公共卫生学系学校卫生教学组；School Health Teaching Group, Department of Public Health, China Medical University)	Shengyang shi zhong xiao xuesheng ji baoyu jigou ertong zhi shenti fayu diaocha (沈阳市中小学生及保育机构儿童之身体发育调查；Investigation of the physical development of primary and middle school students and children in nursery institutions in Shenyang City)	1954	Zhonghua weisheng zazhi (中华卫生杂志；China Public Health Magazine)		6	470-77
China	CHN	china_li_1960	1949	1414	0	0	-1	-3	0	0	6	Published Article	LI, Xiaocuo, CAO, Baitao, WEI, Siai, HE, Shuzhi (李效莝，曹伯弢，魏嗣瑷，何淑之)	Chengdu shi zhong xiao xuesheng shenti fayu diaocha (成都市中小学生身体发育调查；Investigation of the body development of primary and middle school children in Chengdu City)	1960	Remin baojian (人民保健；People's Health)		7	361-63
China	CHN	china_beijing_yixue_1960	1949.5	869	0	0	-1	-3	-1	0	5	Published Article	Beijing Yixueyuan weishengxi xiaoweisheng jiaoyanzu (北京医学院卫生系校卫生教研组; School Health Teaching and Research Group, Department of Health, Beijing Medical College)	Beijing shi Haidianqu Yongfeng renmin gongshe zhong, xiao xuesheng shenti fayu diaocha (北京市海淀区永丰人民公社中小学生身体发育调查；Investigation of the body development of primary and middle school children in the Yongfeng People's Commune, Beijing Haidian District)	1960	Remin baojian (人民保健；People's Health)		5	243-49
China	CHN	china_anshan&zhu_1982	1950	1200	0	0	-1	-3	0	-1	5	Published Article	Anshan shi weishengfangyizhan; Zhu, Jiaju (江苏省兴化县卫生防疫站；Anshan City Health and Anti-Epidemic Station; 朱家驹)	Anshan shi ershi nian lai ertong he xiaonian shengzhang fayu dongtai (鞍山市二十年来儿童和小年生长发育动态；Trends over the past 20 years in the physical development of children and youth in Anshan City)	1982	Xuexiao weisheng (学校卫生; School Health)		3	17-19
China	CHN	china_xu_1982	1953	2320	-1	0	-1	-3	0	-1	4	Published Article	Xu, Mingxing; Zhang, Renmei (徐明兴；张仁美)	Jinan shi jiefang qianhou 33nian lai zhong xiao xuesheng shenti shengzhang fayu de yanjiu (济南市解放前后33年来中小学生身体生长发育的研究；Research into the physical development of primary and middle school students in Jinan City before and after liberation over 33 years)	1982	Xuexiao weisheng (学校卫生; School Health)		2	15-18
China	CHN	china_beijing_weisheng_1960	1954.5	916	0	0	-1	-3	-1	0	5	Published Article	Beijing shi Weishengfangyizhan; Beijing Yixueyuan xiaoweisheng jiaoyanzu (北京市卫生防疫站；北京医学院校卫生教研组; Beijing Municipal Health and Anti-Epidemic Station; School Health Teaching and Research Group, Beijing Medical College)	Beijing shi jiaoqu renmin gongshe youeryuan ertong diaocha (北京市郊区人民公社幼儿园儿童发育调查；Investigation of the development of kindergarten children in the people's communes of Beijing suburbs)	1960	Remin baojian (人民保健；People's Health)		1	22-25
China	CHN	china_anshan&zhu_1982	1955	1200	0	0	-1	-3	0	-1	5	Published Article	Anshan shi weishengfangyizhan; Zhu, Jiaju (江苏省兴化县卫生防疫站；Anshan City Health and Anti-Epidemic Station; 朱家驹)	Anshan shi ershi nian lai ertong he xiaonian shengzhang fayu dongtai (鞍山市二十年来儿童和小年生长发育动态；Trends over the past 20 years in the physical development of children and youth in Anshan City)	1982	Xuexiao weisheng (学校卫生; School Health)		3	17-19
China	CHN	china_he_1989	1955	2800	0	0	-1	-1	0	-1	7	Published Article	He Long, Xu Hui, Wang Xingrong, Hubeisheng Weishengfangjizhan (何龙，徐辉，汪杏荣，湖北省卫生防疫站)	Hubei sheng ershi nian ertong shaonian shengzhang fayu zhuangkuang bijiao (A 20-year comparison of the physical development of children and youth of Hubei province; 湖北省二十年儿童少年生长发育状况比较）	1989	Xuexiao weisheng (School Health; 学校卫生)	10	3	21-22
China	CHN	china_xu_1982	1963	1840	0	0	-1	-3	0	-1	5	Published Article	Xu, Mingxing; Zhang, Renmei (徐明兴；张仁美)	Jinan shi jiefang qianhou 33nian lai zhong xiao xuesheng shenti shengzhang fayu de yanjiu (济南市解放前后33年来中小学生身体生长发育的研究；Research into the physical development of primary and middle school students in Jinan City before and after liberation over 33 years)	1982	Xuexiao weisheng (学校卫生; School Health)		2	15-18
China	CHN	china_anshan&zhu_1982	1966	1200	0	0	-1	-3	0	-1	5	Published Article	Anshan shi weishengfangyizhan; Zhu, Jiaju (江苏省兴化县卫生防疫站；Anshan City Health and Anti-Epidemic Station; 朱家驹)	Anshan shi ershi nian lai ertong he xiaonian shengzhang fayu dongtai (鞍山市二十年来儿童和小年生长发育动态；Trends over the past 20 years in the physical development of children and youth in Anshan City)	1982	Xuexiao weisheng (学校卫生; School Health)		3	17-19
China	CHN	china_jiangsu&wu_1982	1968	1210	0	0	-1	-3	0	0	6	Published Article	Jiangsu sheng Xinghua xian weishengfangyizhan (江苏省兴化县卫生防疫站；Jiangsu Province, Xinghua County Health and Anti-epidemic Station)	Jiangsu sheng Xinghua xian zhongxiao xuesheng shengzhang fayu diaocha baogao (江苏省兴化县中小学生生长发育调查报告；Report of the investigation of the physical development of primary and middle school students in Xinghua County, Jiangsu Province)	1982	Xuexiao weisheng (学校卫生; School Health)		1	41-42
China	CHN	china_zhan_2000	1969	1750	-1	0	-1	-3	0	-1	4	Published Article	Zhan, Jihong (詹季红)	Wenquan didqu zhongxiao xuesheng 15nian shengzhang fayu gancha bijiao (温泉地区中小学生15年生长发育观察比较；Comparative observations on the growth and development of primary and middle school students in Wenquan District)	2000	Zhongguo xuexiao weisheng (中国学校卫生；Chinese School Health)	21	3	201-202
China	CHN	china_anshan&zhu_1982	1970	1200	0	0	-1	-3	0	-1	5	Published Article	Anshan shi weishengfangyizhan; Zhu, Jiaju (江苏省兴化县卫生防疫站；Anshan City Health and Anti-Epidemic Station; 朱家驹)	Anshan shi ershi nian lai ertong he xiaonian shengzhang fayu dongtai (鞍山市二十年来儿童和小年生长发育动态；Trends over the past 20 years in the physical development of children and youth in Anshan City)	1982	Xuexiao weisheng (学校卫生; School Health)		3	17-19
China	CHN	china_jiushi (zhang)_1977	1970	113932	0	0	-1	0	0	0	9	Published Article	Jiushi ertong he shaonian tige fayu diaocha xiezuozu; Zhongguo yixue kexueyuan erke yanjiusuo (九市儿童和少年体格发育调查协作组 [Nine Cities Children and Adolescent Physical Development Investigation Cooperation Group]；中国医学科学院儿科研究所 [Institute of Pediatrics, Chinese Academy of Medical Sciences])	Xin Zhongguo ertong he shaonian tige fayu de diaocha yanjiu (新中国儿童和少年体格发育的调查研究；Investigation and research into the physical development of children and adolescents in New China)	1977	Zhonghua yixue zazhi (中华医学杂志；National Medical Journal of China)	57		720-25
China	CHN	china_studentprovince_1979	1970	52946	0	0	-1	-1	0	0	8	Book	China Scientific and Technical Information Research Institute (Zhongguo kexue jishu qingbao yanjiusuo; 中国科学技术情报研究所)	Scientific Technical Report: Research on Chinese Youth and Children Body Form, Function and Quality (Kexue jishu chengguo baogao: Zhongguo qingshaonian ertong shenti xingtai, jineng yu suzhi de yanjiu; 科学技术§成果报告：中国青少年儿童身体形态，机能与素质的报告)	1982					Scientific and Technical Documents Publishing House (kexue jishu wenxian chubanshe)
China	CHN	china_anhui_1982	1971	2204	0	0	-1	-3	0	0	6	Published Article	Anhui sheng Huainan shi weishengfangyizhan (安徽省淮南市卫生防疫站；Anhui Province, Huainan City, Health and Anti-epidemic Station)	Huainan shi 1980nian 7-17 sui xuesheng shengzhang fayu diaocha (淮南市1980年7-17岁学生生长发育调查；Investigation of the physical development of 7-17 years old students in Huainan City)	1982	Xuexiao weisheng (学校卫生; School Health)		1	43-44
China	CHN	china_liu_1991	1973	1034	0	0	-1	-3	0	0	6	Published Article	Liu, Dehua; Wang, Fangfang; Qiao, Dongsheng; Xie, Yumei; Cui, Ming (刘德华，王芳芳，乔东升，邪玉梅，催明)	Didian diqu nongcun zhongxiao xuesheng shenti fayu zhuangkuang diaocha (低碘地区农村中小学生身体发育状况调查；An investigation of physical development of primary and middle school students in low-iodine area villages)	1982	ZhongguoXuexiao weisheng (中国学校卫生; China School Health)	12	5	290-92
China	CHN	china_yao_1982	1973.5	4800	0	0	-1	-3	0	-1	5	Published Article	Yao Jiling, Chen Lingniao, Xu Lijun, An Aihua, Wu Guiying [Shanghai No 1 Medical College Children Health Teaching and Research Group], Wang Peijun, Jin Koudi [Shanghai County Health and Epidemic Disease Prevention Station, Health Section] (姚绮玲，陈玲袅，俞丽君，安爱华，武桂英 【上海第一医学院儿少卫生教研组】，王佩军，金扣娣 【上海县卫生防疫站卫生科】）	1981nian Shanghai xian zhongxiao xuesheng shengzhang fayu diaocha (1981年上海县中小学生生长发育调查；Investigation of the physical development of primary and middle school children in Shanghai Countu, 1981)	1982	Xuexiao weisheng (School Health; 学校卫生)		2	45-47
China	CHN	china_he_1989	1975	32000	0	0	-1	-1	0	-1	7	Published Article	He Long, Xu Hui, Wang Xingrong, Hubeisheng Weishengfangjizhan (何龙，徐辉，汪杏荣，湖北省卫生防疫站)	Hubei sheng ershi nian ertong shaonian shengzhang fayu zhuangkuang bijiao (A 20-year comparison of the physical development of children and youth of Hubei province; 湖北省二十年儿童少年生长发育状况比较）	1989	Xuexiao weisheng (School Health; 学校卫生)	10	3	21-22
China	CHN	china_studentprovince_1985	1976	136915	0	0	-1	0	0	0	9	Book	Research Section on the Constitution and Health of Chinese Students (Zhongguo xuesheng tizhi yu jiankang yanjiuzu; 中国学生体质与健康研究组)	Research on the Constitution and Health of Chinese Students (Zhongguo xuesheng tizhi yu jiankang yanjiu; 中国学生体质与健康研究)	1987					People's Education Press (renmin jiaoyu chubanshe)
China	CHN	china_ching_1989	1981.5	70000	0	0	-1	-1	0	0	8	Published Article	Ching, Roujia; Chen, Jingqi; Han, Huiti; Ma, Lianhua; Gu, Youfen, Cui, Kexin, Song, Xin	Physical Growth of Chinese Children from Birth to 6 Years Old in Urban and Rural Areas in 1985	1989	Journal of Tropical Pediatrics	35		255-60
China	CHN	china_zhang_1988	1981.5	64800	0	0	-1	0	0	0	9	Published Article	Zhang, Xuan; Huang, Ze	The Second National Growth and Development Survey of Children in China, 1985: Children 0 to 7 years	1988	Annals of Human Biology	15	4	289-305
China	CHN	china_studentprovince_1991	1982	46886	0	0	-1	0	0	0	9	Book	Research Group on Chinese Students Physical Fitness and Health (Zhongguo xuesheng tizhi yu jiankang yanjiu zu; 中国学生体质与健康研究组)	Report on the Physical Fitness and Health Surveillance of Chinese School Students, 1991 (1991nian Zhongguo xuesheng tizhi yu jiankang diaoyan baogao; 1991年中国学生体质与健康调研报告)	1993					Beijing Scientific and Technology Press (Beijing kexue jishu chubanshe)
China	CHN	china_zhan_2000	1984	1750	0	0	-1	-3	0	-1	5	Published Article	Zhan, Jihong (詹季红)	Wenquan didqu zhongxiao xuesheng 15nian shengzhang fayu gancha bijiao (温泉地区中小学生15年生长发育观察比较；Comparative observations on the growth and development of primary and middle school students in Wenquan District)	2000	Zhongguo xuexiao weisheng (中国学校卫生；Chinese School Health)	21	3	201-202
China	CHN	china_studentprovince_1995	1986	69993	0	0	-1	0	0	0	9	Book	Research Group on Chinese Students Physical Fitness and Health (Zhongguo xuesheng tizhi yu jiankang yanjiu zu; 中国学生体质与健康研究组)	Report on the Physical Fitness and Health Survelliance of Chinese School Students, 1995 (1995nian Zhongguo xuesheng tizhi yu jiankang diaoyan baogao; 1995年中国学生体质与健康调研报告)	1996					Jilin Scientific and Technology Press (Jilin kexue jishu chubanshe)
China	CHN	china_studentprovince_2000	1991	84349	0	0	-1	0	0	0	9	Book	Research Group on Chinese Students Physical Fitness and Health (Zhongguo xuesheng tizhi yu jiankang yanjiu zu; 中国学生体质与健康研究组)	Report on the Physical Fitness and Health Survelliance of Chinese School Students, 2000 (2000nian Zhongguo xuesheng tizhi yu jiankang diaoyan baogao; 2000年中国学生体质与健康调研报告)	2002					Higher Education Press (gaodeng jiaoyu chubanshe)
China	CHN	china_studentprovince_2005	1996	77753	0	0	-1	0	0	0	9	Book	Research Group on Chinese Students Physical Fitness and Health (Zhongguo xuesheng tizhi yu jiankang yanjiu zu; 中国学生体质与健康研究组)	Report on the Physical Fitness and Health Survelliance of Chinese School Students, 2005 (2005nian Zhongguo xuesheng tizhi yu jiankang diaoyan baogao; 2005年中国学生体质与健康调研报告)	2007					Higher Education Press (gaodeng jiaoyu chubanshe)
China	CHN	china_studentprovince_2010	2001	71808	0	0	-1	0	0	0	9	Official Report	Research Group on Chinese Students Physical Fitness and Health (Zhongguo xuesheng tizhi yu jiankang yanjiu zu; 中国学生体质与健康研究组)	Report on the Physical Fitness and Health Research of Chinese School Students, 2010 (2010nian Zhongguo xuesheng tizhi yu jiankang yandiao baogao; 2010年 中国学生体质与健康调研报告)	2012					Higher Education Press (gaodeng jiaoyu chubanshe)
China	CHN	china_studentprovince_2014	2005	71667	0	0	-1	0	0	0	9	Official Report	Research Group on Chinese Students Physical Fitness and Health (Zhongguo xuesheng tizhi yu jiankang yanjiu zu; 中国学生体质与健康研究组)	Report on the Physical Fitness and Health Surveillance of Chinese School Students, 2014 (2014nian Zhongguo xuesheng tizhi yu jiankang yandiao baogao; 2014年 中国学生体质与健康调研报告)	2016					Higher Education Press (gaodeng jiaoyu chubanshe)
Colombia	COL	colombia_icnnd_1960	1957.5	571	0	0	-1	0	-1	-1	7	Official Report	Interdepartamental Committee on Nutrition for National Defense	Colombia: Nutririon Survey. May-August 1960	1961
Colombia	COL	colombia_obdulio_1969	1958.5	1676	0	0	-1	-3	0	-1	5	Published Article	Obdulio, José	Somatometria en niños de clase socio-económica baja. 1. Análisis del peso y la talla en 2.980 observaciones. San Jacinto (Bolivar), Colombia, 1967.	1969	Archivos Latinoamericanos de Nutrición	19	1	17-33
Colombia	COL	colombia_luna_1970	1963.5	605	0	0	-1	-3	-1	0	5	Published Article	Luna-Jaspe, Herlberto and Rojas García, José and Obdulio, José and Pardo, Franz	Somatometria en niños de clase socio-económica baja. II. Evaluación del estado de nutrición y delcrecimiento en 766 preescolares de San Jacinto . (Bolívar), Colombia	1970	Archivos Latinoamericanos de Nutrición	20	1	7-27
Colombia	COL	colombia_luna_ariza_1971	1964	2850	0	0	-1	-3	0	0	6	Published Article	Luna-Jaspe, Herlberto and Arizza, Jaime and Obdulio, José and Pardo, Franz	Estudio seccional de crecimiento, desarrollo y nutrición en 12.138 niños de Bogotá Colombia	1971	Revista de la facultad de medicina de la Universidad Nacional	37	1	58-70
Colombia	COL	colombia_duran_et_al_2015	2004	16504	0	0	-1	-2	0	0	7	Published Article	Ucrós Cuellar, Antonio and Callejas, Luis and Gómez, Julio and Almánzar, Rafael and Sánchez, Gustavo and Pardo, Franz	Colombian reference growth curves for height, weight, body mass index and head circumference	2015	Acta pedriática nurturing the child	105	3	115-125
Costarica	CRI	costarica_villarejos_osborne_1971	1964	6113	-1	0	-1	0	0	0	8	Published Article	Umaña, Rodrigo and Salas, Luis and Avila, Vinicio and Muñoz, Benjamin	Heights and weights of children in Urban and Rural Costa Rica	1971	The journal of tropical pediatrics and environmental child health	17	1	32-43
Croatia	HRV	croatia_prebeg_1995	1943	11329	0	0	-1	-3	0	0	6	Published Article	Prebeg, Z and Juresa, V and Kujundzic, M	Secular growth changes in Zagreb schoolchildren over four decades, 1951-91	1995	Annals of Human Biology	22	2	99-110
Croatia	HRV	croatia_prebeg_1995	1956	6477	0	0	-1	-3	0	0	6	Published Article	Prebeg, Z and Juresa, V and Kujundzic, M	Secular growth changes in Zagreb schoolchildren over four decades, 1951-91	1995	Annals of Human Biology	22	2	99-110
Croatia	HRV	croatia_prebeg_1995	1965	1989	0	0	-1	-3	0	0	6	Published Article	Prebeg, Z and Juresa, V and Kujundzic, M	Secular growth changes in Zagreb schoolchildren over four decades, 1951-91	1995	Annals of Human Biology	22	2	99-110
Croatia	HRV	croatia_buzina_1976	1969.5	812	0	0	-1	-3	-1	0	5	Published Article	Buzina, Ratko	Growth and Development of Three Yugoslav Populations in Different Ecological Settings	1976	The American Journal of Clinical Nutrition	29	9	1051-59
Croatia	HRV	croatia_buzina_1976	1969.5	486	0	0	-1	-3	-2	0	4	Published Article	Buzina, Ratko	Growth and Development of Three Yugoslav Populations in Different Ecological Settings	1976	The American Journal of Clinical Nutrition	29	9	1051-59
Croatia	HRV	croatia_buzina_1976	1969.5	2483	0	0	-1	-3	0	0	6	Published Article	Buzina, Ratko	Growth and Development of Three Yugoslav Populations in Different Ecological Settings	1976	The American Journal of Clinical Nutrition	29	9	1051-59
Croatia	HRV	croatia_prebeg_1995	1974	3035	0	0	-1	-3	0	0	6	Published Article	Prebeg, Z and Juresa, V and Kujundzic, M	Secular growth changes in Zagreb schoolchildren over four decades, 1951-91	1995	Annals of Human Biology	22	2	99-110
Croatia	HRV	croatia_prebeg_1995	1983	2168	0	0	-1	-3	0	0	6	Published Article	Prebeg, Z and Juresa, V and Kujundzic, M	Secular growth changes in Zagreb schoolchildren over four decades, 1951-91	1995	Annals of Human Biology	22	2	99-110
Cuba	CUB	cuba_rouma_1920	1910.5	5250	0	-1	-1	-3	0	0	5	Book	Rouma, G	El desarrollo físico del escolar cubano, sus curvas normales del crecimiento (Estudio de antropometría pedagógica)	1920					Casa Editorial Jorge Morlόn
Cuba	CUB	cuba_laskamierzejewska_1967	1955.5	1291	0	0	-1	-3	0	0	6	Published Article	Łaska-Mierzejewska, T.	Desarrollo y Maduración de los Niños y Jóvenes Habaneros	1967	Materiały i prace antropologiczne	74		Sep-64
Cuba	CUB	cuba_jordan_1979	1966.5	6300	0	0	-1	0	0	0	9	Official Report	Jordán, José R.	Desarrollo Humano en Cuba	1979					Editorial Científico-Técnica
Cyprus	CYP	cyprus_savva et al_2001	1991	997	0	0	-1	0	-1	0	8	Published Article	Savva, Savvas C. and Kourides, Yiannis and Tornaritis, Michael and Epiphaniou-Savva, Marina and Tafouna, Panagiota and Kafatos, Anthony	Reference Growth Curves for Cypriot Children 6 to 17 Years of Age	2001	OBESITY RESEARCH	9	12	754-762
Czech Republic	CZE	czech republic_igl_1906	1894.5	13218	0	0	-1	-3	0	-1	5	Published Article	Igl	Die Wägungen und Messungen in de Volksschulen su Brünn	1906	Der Schularzt	4	10	753-760
Czech Republic	CZE	czech_vignerova_1998	1944	44236	0	0	-1	0	0	0	9	Book	Vignerová, Jana and Pavel Bláha	The Growth of the Czech Child during the Past 40 Years	1998	Secular Growth Changes in Europe			93-107	Eötvös University Press
Czech Republic	CZE	czech_vignerova_1998	1954	24186	0	0	-1	0	0	0	9	Book	Vignerová, Jana and Pavel Bláha	The Growth of the Czech Child during the Past 40 Years	1998	Secular Growth Changes in Europe			93-107	Eötvös University Press
Czech Republic	CZE	czech_vignerova_1998	1964	37636	0	0	-1	0	0	0	9	Book	Vignerová, Jana and Pavel Bláha	The Growth of the Czech Child during the Past 40 Years	1998	Secular Growth Changes in Europe			93-107	Eötvös University Press
Czech Republic	CZE	czech_vignerova_1998	1974	35119	0	0	-1	0	0	0	9	Book	Vignerová, Jana and Pavel Bláha	The Growth of the Czech Child during the Past 40 Years	1998	Secular Growth Changes in Europe			93-107	Eötvös University Press
Czech Republic	CZE	czech_hajnis_1993	1982	14272	0	0	-1	0	0	0	9	Published Article	Hajniš, K.	Die neue Wachstumsnorm der tschechischen und slowakischen Kinder und Jugendlichen	1993	Anthropologischer Anzeiger	51	3	207-224
Czech Republic	CZE	czech_vignerova_1998	1984	26548	0	0	-1	0	0	0	9	Book	Vignerová, Jana and Pavel Bláha	The Growth of the Czech Child during the Past 40 Years	1998	Secular Growth Changes in Europe			93-107	Eötvös University Press
Czech Republic	CZE	czech_vignerova_2006a	1996	19224	0	-1	-1	0	0	0	8	Official Report	Vignerová, J and Riedlová, J and Bláha, P and Kobzová, J and Krejcovsky, L and Brabec, M and Hrusková, M	6. Nation-wide Anthropological Survey of Children and Adolescents 2001, Czech Republic	2006					PrF UK v Praze a SZÚ
Democratic Republic of the Congo	COD	congo_twiesselman_1957	1944	679	0	0	-1	-3	-1	0	5	Book	Twiesselman, F	De la croissance des écoliers noirs de Léopoldville, entre la 6e et la 17e année d'âge	1957					Academie royale de sciences coloniales. Classe des science naturelles
Democratic Republic of the Congo	COD	congo_lassance_1957	1946	300	0	-1	-1	-3	-2	0	3	Published Article	Lassance, M and Peeters, E and Hanck J	Tables biométriques de la population scolaire du Centre extra-coutumier de Stanleyville	1957	Annales de la Société Belge de Médicine Tropicale	37	5	631-639
Democratic Republic of the Congo	COD	congo_vanbraekel_1959	1947	395	0	-1	-1	-3	-2	0	3	Published Article	Van Braekel, G	Etude sur la robusticité et la croissance des écoliers noirs d'Elisabehtville	1959	Annales de la Société Belge de Médicine Tropicale	39	1	201-222
Democratic Republic of the Congo	COD	congo_parent_1959	1950	1357	0	0	-1	-2	0	0	7	Published Article	Parent, M	Contribution à l'étude de l'état de nutrition des enfants au Katanga	1959	Mémoires de l'Académie Royale des Sciences Coloniales	8	3	1-46
Democratic Republic of the Congo	COD	zaire_kasongo_1982	1973	20099	0	0	0	-3	0	0	7	Published Article	Kasongo Project Team and van Lerberghe, Wim	Weight, height and arm circumference in 0 to 5 year-old children from Kasongo (Zaire)	1982	Ecology of Food and Nutrition	12	1	19-28
Democratic Republic of the Congo	COD	zaire_vanloon_1986	1973	667	0	-1	-1	-2	-1	0	5	Published Article	Van Loon, H. and Saverys, V. and Vuylsteke, J. P. and Vlietinck, R. F. and Eeckels, R.	Nutritional anthropometry in children from 0 to 6 years of age in different geographical areas	1986	Annals of Tropical Paediatrics	6	1	79-92
Denmark	DNK	denmark_hertel_1888	1880.5	750	-1	0	-1	0	-1	-1	6	Published Article	Hertel, Alex	Neuere Untersuchungen über den allgemeinen Gesundheitszustand der Schüler und Schülerinnen	1888	Zeitschrift für Schulgesundheitspflege	1	6	167-215
Denmark	DNK	denmark_pedersen_2020	1935	147181	0	0	-1	-3	0	0	6	Published Article	Pedersen, Dorthe C and Meyle, Kathrine D and Ängquist, Lars and Andersen, Ingelise and Tjønneland, Anne and Linneberg, Allan and Osler, Merete and Mortensen, Erik L and Gyntelberg, Finn and Lund, Rikke and Aarestrup, Julie and Baker, Jennifer L	Changes and correlations in height from 7 to 60 years of age across the birth years of 1930 to 1989	2019	American Journal of Human Biology	32	4	e23378
Denmark	DNK	denmark_pedersen_2020	1945	205549	0	0	-1	-3	0	0	6	Published Article	Pedersen, Dorthe C and Meyle, Kathrine D and Ängquist, Lars and Andersen, Ingelise and Tjønneland, Anne and Linneberg, Allan and Osler, Merete and Mortensen, Erik L and Gyntelberg, Finn and Lund, Rikke and Aarestrup, Julie and Baker, Jennifer L	Changes and correlations in height from 7 to 60 years of age across the birth years of 1930 to 1989	2019	American Journal of Human Biology	32	4	e23378
Denmark	DNK	denmark_pedersen_2020	1970	306480	0	0	-1	-3	0	0	6	Published Article	Pedersen, Dorthe C and Meyle, Kathrine D and Ängquist, Lars and Andersen, Ingelise and Tjønneland, Anne and Linneberg, Allan and Osler, Merete and Mortensen, Erik L and Gyntelberg, Finn and Lund, Rikke and Aarestrup, Julie and Baker, Jennifer L	Changes and correlations in height from 7 to 60 years of age across the birth years of 1930 to 1989	2019	American Journal of Human Biology	32	4	e23378
Denmark	DNK	denmark_tinggaard_2014	1994.5	3060	0	0	-1	-3	0	0	6	Published Article	Tinggaard, Jeanette and Aksglaede, Lise and Sørenson, Kaspar and Mouritsen, Annette and Wohlfahrt_veje, Christine and Hagen, Casper P and Mieritz, Mikkel G and Jørgensen, Niels and Wolthers, Ole D and Heuck, Carsten and Petersen, Jørgen Holm and Main, Katharina M and Juul, Anders	The 2014 Danish references from birth to 20 years for height, weight and body mass index	2014	Acta Paediatrica	103	2	214-224
Denmark	DNK	denmark_nielsen_2010	1995	8651	0	0	-1	0	0	0	9	Published Article	Nielse, A M and Olsen, E M and Juul, A	New Danish reference values for height, weight and body mass index of children aged 0-5 years	2010	Acta Paediatrica	99	2	268-278
Egypt	EGY	egypt_bronislaw_1964	1951.5	700	-1	0	-1	-3	-1	0	4	Published Article	Jasicki, Bronislaw	The Development of Body Height, Weight and Some Indices of Body Build in Children and Youth in the Western Desert in Egypt	1964	Publications of the Joint Arabic-Polish Anthropological Expedition	2		131-158
Egypt	EGY	egypt_abdou_1967	1954	3235	0	0	-1	-3	0	0	6	Published Article	Abdou, Ismail A. and Mahfouz, Abdel-Halim	Heights and Weights of School Children in Cairo as Indications of their Nutritional Status	1967	The Journal of the Egyptian Public Health Association	42	3	114-124
Egypt	EGY	egypt_mcdowell_1970	1954.5	94510	0	0	-1	0	0	0	9	Published Article	McDowell, Arthur J. and Taskar, Anand D. and Sarhan, Ahmed E.	Height and Weight of Children in the United States, India, and the United Arab Republic	1970	National Center for Health Statistics	3	14	1-51
Egypt	EGY	egypt_elnofely_1978	1970	1074	0	0	-1	-3	0	0	6	Published Article	El-Nofely, Aly A.	Anthropometric Study of Growth of Egyptian Nubian Children	1978	Human Biology	50	2	183-208
Egypt	EGY	egypt_nutritioninstitute_1978	1975.5	5391	0	0	-1	0	0	0	9	Official Report	Nutrition Institute	Arab Republic of Egypt Nutrition Status Survey, 1978	1978					Center for Disease Control
El Salvador	SLV	elsalvador_minsalud_2016	2008	5600	-1	0	-1	0	0	-1	7	Official Report	Ministerio de Educación and Ministerio de Salud	IV Censo Nacional de Talla Y I Censo Nacional de Peso en Escolares de Primer Grado	2016					Republica de El Salvador
Equatorial Guinea	GNQ	gnq_beato_1942	1933	6300	-1	0	-1	-3	0	-1	4	Other	Beato González, Vicente	Contribución al estudio del desarollo somaticomorfológico del niño en Fernando Poo y causas que influyen en su evolución anómala	1942	PhD Thesis				Universidad Central (Madrid)
Equatorial Guinea	GNQ	gnq_vilacoro_1952	1946	1014	-1	0	-1	0	0	-1	7	Other	Vila Coro, Ave María	Natalidad, mortalidad, morbilidad y desarrollo del niño pamue en la Guinea Continental Española	1952	PhD Thesis
Estonia	EST	estonia_1954_45	1944.5	450	0	0	-1	-3	-2	-1	3	Article	Brainerd, Elizabeth	Reassessing the Standard of Living in the Soviet Union: An Analysis Using Archival and Anthropometric Data	2010	Journal of Economic History	70	1	83-117
Estonia	EST	estonia_aul_1982	1949	9099	0	0	-1	0	0	0	9	Book	Aul, Juhan	Eesti kooliõpilaste antropoloogia [Anthropology of Estonian schoolchildren]	1982					Valgus
Estonia	EST	estonia_1967_3	1958	1433	0	0	-1	-3	0	0	6	Article	Brainerd, Elizabeth	Reassessing the Standard of Living in the Soviet Union: An Analysis Using Archival and Anthropometric Data	2010	Journal of Economic History	70	1	83-117
Estonia	EST	estonia_1970_4	1961	705	0	0	-1	-3	-1	0	5	Article	Brainerd, Elizabeth	Reassessing the Standard of Living in the Soviet Union: An Analysis Using Archival and Anthropometric Data	2010	Journal of Economic History	70	1	83-117
Estonia	EST	estonia_1970_4	1961	866	0	0	-1	-3	-1	0	5	Article	Brainerd, Elizabeth	Reassessing the Standard of Living in the Soviet Union: An Analysis Using Archival and Anthropometric Data	2010	Journal of Economic History	70	1	83-117
Estonia	EST	estonia_1977_4	1974	1710	0	0	-1	-3	0	0	6	Article	Brainerd, Elizabeth	Reassessing the Standard of Living in the Soviet Union: An Analysis Using Archival and Anthropometric Data	2010	Journal of Economic History	70	1	83-117
Estonia	EST	estonia_grunberg_1998	1983.5	7208	0	0	-1	-1	0	0	8	Book	Grünberg, Heli and Adojaan, Bela and Thetloff, Maie	Kasvamine ja kasvuhäired: metoodiline juhend laste füüsilise arengu hindamiseks [Growth and growth disorders. Methodological instruction for assessing children’s physical development]	1998					University of Tartu
Estonia	EST	estonia_lehto_2004	1987.5	7208	0	0	-1	-1	0	0	8	Published Article	Lehto, Kristi	Growth curves of Estonian children based on retrospective repeated measures	2004	Papers on Anthropology	XIII		124-133	University of Tartu
Estonia	EST	estonia_salm_2013	1995	6582	0	0	-1	-1	0	0	8	Other	Salm, Erik	Eesti laste kasvukõverad [The growth charts of Estonian children]	2013					University of Tartu
Ethiopia	ETH	ethiopia_dellaportas_1969	1952	1815	0	0	-1	-3	0	0	6	Published Article	Dellaportas, J.	Growth of schoolchildren in Gondar Area, Ethiopia	1969	Human Biology	41	2	218-222
Ethiopia	ETH	ethiopia_belew_1972	1965	166	0	0	0	0	-2	0	8	Published Article	Belew, M. and Jacobsson, K. and Tornell, G. and Uppsall, L. and Zaar, B. and Vahlquist, B.	Anthropometric, Clinical and Biochemical Studies in Children from Five Different Regions of Ethiopia	1972	Ethiopian Nutritional Institute	24		245-277
Fiji	FJI	fiji_clegg_1989	1977	240	0	0	-1	-3	-2	-1	3	Published Article	E. J. Cleeg	The growth of Melanesian and Indian children in Fiji	1989	Annals of Human Biology	16	6	507-529
Finland	FIN	finland_saaritsa_2020	1902	1320	0	0	0	-3	0	0	7	Archival Source	Saaritsa, Sakari	The Helsinki Elementary School Health Cards 1910-1932 (in Finnish "oppilaiden terveyskortisto 1910-1932")	na					The City Archives of Helsinki, Finland
Finland	FIN	finland_saaritsa_2020	1907	1817	0	0	0	-3	0	0	7	Archival Source	Saaritsa, Sakari	The Helsinki Elementary School Health Cards 1910-1932 (in Finnish "oppilaiden terveyskortisto 1910-1932")	na					The City Archives of Helsinki, Finland
Finland	FIN	finland_wilskman_1916	1907	2100	0	0	-1	-1	0	-1	7	Book	Wilskman, Ivar	Tilastollisia tietoja Suomen koulunuorison ruumiillisesta kehityksestä. 1, Poikien kasvutilastoa	1916					Suomalaisen Kirjallisuuden Seura
Finland	FIN	finland_saaritsa_2020	1912	1706	0	0	0	-3	0	0	7	Archival Source	Saaritsa, Sakari	The Helsinki Elementary School Health Cards 1910-1932 (in Finnish "oppilaiden terveyskortisto 1910-1932")	na					The City Archives of Helsinki, Finland
Finland	FIN	finland_eriksson_1999	1928.5	3641	0	-1	-1	-3	0	0	5	Published Article	Eriksson, J G and Forsén, T and Tuomilehto, J and Winter, P D and Osmond, C and Barker, D J P	Catch-up growth in childhood and death from coronoary heart disease: longitudinal study	1999	British Medical Journal	318		427-431
Finland	FIN	finland_takkunen_1962	1950.5	3150	0	0	-1	-2	0	-1	6	Published Article	Takkunen, R. L	Anthropometric studies on Finnish children	1962	Ann. Paediat. Fenn.	8	Suppl. 19	1-127
Finland	FIN	finland_backstrom_1964	1960	630	0	0	-1	-3	-1	-1	4	Published Article	Backstrom-Jarvinen, L.	Heights and weights of Finnish children and young adults	1964	Ann. Paediat. Fenn.	10	Suppl. 23	1-116
Finland	FIN	finland_saari_2011	1995.5	5600	0	0	-1	-3	0	-1	5	Published Article	Saari, Antti., Sankilampi, Ulla., Hannila, Marja-Leena., Kiviniemi, Vesa., Kesseli, Kari & Dunkel, Leo	New Finnish growth references for children and adolescents aged 0 to 20 years: Length/height-for-age, weight-for-length/height, and body mass index-for-age	2011	Annals of Medicine	43	4	235-248
France	FRA	france_friant_1930	1920	196	0	-1	-1	-3	-2	0	3	Published Article	Friant M.	La croissance en taille et en poids des écoliers mosellans de sept à dix ans	1930	Bulletins et Mémoires de la Société d'Anthropologie de Paris	1930		20-24
France	FRA	france_benaiges_1939	1930	2070	0	0	-1	-3	0	0	6	Published Article	Benaiges Dr	Etude sur la croissance des écoliers de la ville de Toulouse	1939	Biotypologie	7		264-280	Hermann
France	FRA	france_insee_1950	1939.5	202631	0	0	-1	0	0	0	9	Official Report	Institut national de la statistique et des études démographiques	Enquête sur la taille et sur le poids des écoliers français en 1955 (avec référence à l’enquête de 1950)	na					Ministère de l’Education Nationale, service de santé scolaire et universitaire
France	FRA	france_tremolieres_1949	1940	67758	0	0	-1	-1	0	0	8	Published Article	Tremolieres	statistiques de poids et de taille	1949	Bulletin de l'Institut National d'Hygiène	4		152-182
France	FRA	france_insee_1950_1955	1943	2800	0	0	-1	0	0	-1	8	Book	Sempé, Michel	Contribution à l’étude de la croissance somatique de l’enfant normal. Mesures pratiquées sur des enfants de la région parisienne (1953-1962)	1962					faculté de médecine de Paris
France	FRA	france_insee_1955	1944.5	33198	0	0	-1	0	0	0	9	Official Report	Institut national de la statistique et des études démographiques	Enquête sur la taille et sur le poids des écoliers français en 1955 (avec référence à l’enquête de 1950)	na					Ministère de l’Education Nationale, service de santé scolaire et universitaire
France	FRA	france_insee_1950_1955	1948	2800	0	0	-1	0	0	-1	8	Book	Sempé, Michel	Contribution à l’étude de la croissance somatique de l’enfant normal. Mesures pratiquées sur des enfants de la région parisienne (1953-1962)	1962					faculté de médecine de Paris
France	FRA	france_galle_1969	1953	4058	0	0	0	-2	0	0	8	Other	Galle, Jean-Pierre	Etude semi-longitudinale de la croissance staturo-pondérale de 1365 enfants habitant la Région Parisienne, âgés de un à cinquante-sept mois (1952-1959)	1969					Copedith
France	FRA	france_falkner_1958	1954	126	0	0	0	-3	-2	0	5	Published Article	Falkner, Frank and Pernot-Roy, M.P. and Habich, H. and Senecal, J. and Masse, G	Some internatonal comparisons of physical growth in the first two years of life	1958	Courrier	8	1	1-11
France	FRA	france_couteau-lagarde_1960	1954.5	210	0	0	-1	-3	-2	-1	3	Book	Sempé, Michel	Contribution à l’étude de la croissance somatique de l’enfant normal. Mesures pratiquées sur des enfants de la région parisienne (1953-1962)	1962					faculté de médecine de Paris
France	FRA	france_sempe_1962	1956.5	1347	0	0	-1	-3	0	0	6	Book	Sempé, Michel	Contribution à l’étude de la croissance somatique de l’enfant normal. Mesures pratiquées sur des enfants de la région parisienne (1953-1962)	1962					faculté de médecine de Paris
France	FRA	france_sempe_1962	1956.5	317	0	0	-1	-3	-2	-1	3	Book	Sempé, Michel	Contribution à l’étude de la croissance somatique de l’enfant normal. Mesures pratiquées sur des enfants de la région parisienne (1953-1962)	1962					faculté de médecine de Paris
France	FRA	france_sempe_1962	1956.5	363	0	0	-1	-3	-2	-1	3	Book	Sempé, Michel	Contribution à l’étude de la croissance somatique de l’enfant normal. Mesures pratiquées sur des enfants de la région parisienne (1953-1962)	1962					faculté de médecine de Paris
France	FRA	france_roque_1966	1958.5	3610	-1	0	-1	-3	0	0	5	Book	Roque, Françoise	Etude statistique actuelle portant sur la taille moyenne de 4,000 enfants autochtones vivant en Auvergne en 1964	1966					AGEMP
France	FRA	france_heude_2003	1984	772	0	0	-1	-3	-1	0	5	Published Article	Heude, B. and Lafay, L. and Borys, J. M. and Thibult, N. and Lommez, A. and Romon, M. and Ducimetiere, P. and Charles, M. A.	Time trend in height, weight, and obesity prevalence in school children from Northern France, 1992-2000	2003	Diabetes & Metabolism	29	3	235-240
France	FRA	france_deheeger_1994	1984.5	448	0	0	-1	-3	-2	0	4	Published Article	Deheeger, Michèle and Rolland-Cachera, Marie-Françoise and Labadie Marie-Dominique, and Rossignol, Claude	Etude longitudinale de la croissance et de l'alimentation d'enfants examinés de l'âge de 10 mois à 8 ans	1994	Cahiers de nutrition et de diététique	XXIX	1	16-23
France	FRA	france_deheeger_2004	1984.5	696	0	0	-1	-3	-1	0	5	Published Article	Deheeger, Michèle and Rolland-Cachera, Marie-Françoise	Etude longitudinale de la croissance d'enfants parisiens suivis de l'âge de 10 mois à 18 ans	2004	Archives de pédiatrie	11		1139-1144
France	FRA	france_heude_2003	1992	541	0	0	-1	-3	-1	0	5	Published Article	Heude, B. and Lafay, L. and Borys, J. M. and Thibult, N. and Lommez, A. and Romon, M. and Ducimetiere, P. and Charles, M. A.	Time trend in height, weight, and obesity prevalence in school children from Northern France, 1992-2000	2003	Diabetes & Metabolism	29	3	235-240
Gambia	GMB	gambia_mcgregor_1961	1951	311	-1	0	-1	-3	-2	0	3	Published Article	McGregor, I. A. and Billewicz, W. Z. and Thomson, A. M.	Growth and mortality in children in an African village.	1961	British Medical Journal	2	5268	1661-1666
Gambia	GMB	gambia_billewicz_1982	1965	585	0	0	0	-3	-1	0	6	Published Article	Billewicz, W. Z. and McGregor, I. A.	A birth-to-maturity longitudinal study of heights and weights in two West African (Gambian) villages, 1951-1975	1982	Annals of Human Biology	9	4	309-320
Gambia	GMB	gambia_billewicz_1982	1965	1282	0	0	0	-3	0	0	7	Published Article	Billewicz, W. Z. and McGregor, I. A.	A birth-to-maturity longitudinal study of heights and weights in two West African (Gambian) villages, 1951-1975	1982	Annals of Human Biology	9	4	309-320
Gambia	GMB	gambia_billewicz_1982	1965	1764	0	0	-1	-3	0	0	6	Published Article	Billewicz, W. Z. and McGregor, I. A.	A birth-to-maturity longitudinal study of heights and weights in two West African (Gambian) villages, 1951-1975	1982	Annals of Human Biology	9	4	309-320
Georgia	GEO	georgia_1936_43	1931.29	525	0	0	-1	-3	-1	-1	4	Article	Brainerd, Elizabeth	Reassessing the Standard of Living in the Soviet Union: An Analysis Using Archival and Anthropometric Data	2010	Journal of Economic History	70	1	83-117
Georgia	GEO	georgia_1958_43	1953.29	525	0	0	-1	-3	-1	-1	4	Article	Brainerd, Elizabeth	Reassessing the Standard of Living in the Soviet Union: An Analysis Using Archival and Anthropometric Data	2010	Journal of Economic History	70	1	83-117
Germany	DEU	germany_thoma_1882	1873.5	331	0	-1	-1	-3	-2	0	3	Book	Thoma, R.	Untersuchungen über die Grösse und das Gewicht der Anatomischen Bestandtheile des Menschlichen Körpers im Gesunden und im Kranken Zustande	1882					Verlag von F.C. Vogel
Germany	DEU	germany_geissler_1888	1876	10944	0	0	-1	-3	0	0	6	Published Article	Geissler, Arthur and Uhlitzsch, Richard	Die Grössenverhältnisse der Schulkinder im Schulinspektionsbezirk Freiberg	1888	Zeitschrift des Königlich Sächsischen Statistischen Bureaus	34		28-42
Germany	DEU	germany_daffner_1884	1880.5	750	0	0	-1	-2	-1	-1	5	Published Article	Daffner, Franz	Vergleichende Untersuchungen über die Entwicklung der Körpergrösse und des Kopfumfanges	1884	Zeitschrift für Natur Geschichte und Urgeschichte des Menschen	15		36-44
Germany	DEU	germany_geissler_1892	1880.5	2800	0	0	-1	-3	0	-1	5	Published Article	Grissler, Arthur	Messung von Schulkindern in Gohlis-Leipzig	1892	Zeitschrift für Schulgesundheit	5	6	250-253
Germany	DEU	germany_schmidt_1892	1882.5	12399	0	0	-1	-3	0	-1	5	Published Article	Schmidt, Emil	Die Körpergrüsse und das Gewicht der Schulkinder des Kreises Saalfeld (Herzogthum Meiningen)	1892	Archiv für Anthropologie	21		385-434
Germany	DEU	germany_pirquet_1913	1888	630	0	0	-1	-1	-1	-1	6	Published Article	Pirquet, C. v.	Eine einfache Tafel zur Bestimmung von Wachstum bei Kindern	1913	Zeitschrift für Kinderheilkunde	6		253-262
Germany	DEU	germany_schmid-monnard_1901	1896	1127	-1	0	-1	-3	0	-1	4	Published Article	Schmid-Monnard	Ueber den Werth von Körpermassen zur Beurtheilung des Körperzustandes bei Kindern	1902	Jahrbuch für Kinderheilkunde und Physische Erziehung	53	3	50-58
Germany	DEU	germany_ranke_1905	1897	2800	-2	0	-1	-3	0	-1	3	Published Article	Ranke, Otto	Anthropometrische Untersuchungen an gesunderen und kranken Kindern mit besonderer Berücksichtigung des schulpflichtigen Alters	1905	Zeitschrift für Schulgesundheitspflege	18	11	719-745
Germany	DEU	germany_peiper_1912	1900.5	3075	0	-1	-1	-1	0	-1	6	Published Article	Peiper, Erich	Die körperliche Entwicklung der Schuljugend in Pommern.	1912	Zeitschrift für Soziale Medizin			109-137
Germany	DEU	germany_wimmenauer_1912	1903.5	1400	0	0	-1	-3	0	-1	5	Published Article	Wimmenauer	Über die Bestimmung des Ernährungszustandes bei Schulkindern	1912	Zeitschrift für Schulgesundheitspflege	25		601-619
Germany	DEU	germany_ascher_1912	1904	3500	-1	0	-1	-3	0	-1	4	Published Article	Ascher	Ueber Schülerfürsorge	1912	Zeitschrift für Medizinal-Beamte	14		79-89
Germany	DEU	germany_jaenicke_1921	1911.5	600	0	0	-1	-3	-1	-1	4	Published Article	Jaenicke	Der Einfluss der Kriegsernährung auf die Körperbeschaffenheit der Schulkinder in Apolda und der Rohrersche Index	1921	Öffentliche Gesundheitspflege	76		181-86
Germany	DEU	germany_martin_1924	1911.5	2826	0	0	-1	-3	0	-1	5	Published Article	Martin, Rudolf	Die Körperentwicklung Münchener Volksschulkinder in den Jahren 1921, 1922 und 1923	1924	Anthropologischer Anzeiger	2	Jahrg. 1, H. 2 (1924)	76-95
Germany	DEU	germany_wolff_1935	1918	608	0	0	-1	-3	-1	0	5	Published Article	Wolff, Georg	Increased Bodily Growth Of School-Children Since The War	1935	The Lancet	225	5826	1006-1011
Germany	DEU	germany_wolff_1935	1919	528	0	0	-1	-3	-1	0	5	Published Article	Wolff, Georg	Increased Bodily Growth Of School-Children Since The War	1935	The Lancet	225	5826	1006-1011
Germany	DEU	germany_wolff_1935	1920	1010	0	0	-1	-3	0	0	6	Published Article	Wolff, Georg	Increased Bodily Growth Of School-Children Since The War	1935	The Lancet	225	5826	1006-1011
Germany	DEU	germany_wolff_1935	1921	944	0	0	-1	-3	-1	0	5	Published Article	Wolff, Georg	Increased Bodily Growth Of School-Children Since The War	1935	The Lancet	225	5826	1006-1011
Germany	DEU	germany_wolff_1935	1922	688	0	0	-1	-3	-1	0	5	Published Article	Wolff, Georg	Increased Bodily Growth Of School-Children Since The War	1935	The Lancet	225	5826	1006-1011
Germany	DEU	germany_wolff_1935	1923	545	0	0	-1	-3	-1	0	5	Published Article	Wolff, Georg	Increased Bodily Growth Of School-Children Since The War	1935	The Lancet	225	5826	1006-1011
Germany	DEU	germany_wolff_1935	1924	597	0	0	-1	-3	-1	0	5	Published Article	Wolff, Georg	Increased Bodily Growth Of School-Children Since The War	1935	The Lancet	225	5826	1006-1011
Germany	DEU	germany_wolff_1935	1925	657	0	0	-1	-3	-1	0	5	Published Article	Wolff, Georg	Increased Bodily Growth Of School-Children Since The War	1935	The Lancet	225	5826	1006-1011
Germany	DEU	germany_wolff_1935	1926	689	0	0	-1	-3	-1	0	5	Published Article	Wolff, Georg	Increased Bodily Growth Of School-Children Since The War	1935	The Lancet	225	5826	1006-1011
Germany	DEU	germany_spranger_ochsenfarth_kock_henke_1968	1960.5	905	-1	0	-1	-2	-1	0	5	Published Article	Spranger, J. and Ochsenfarth, A. and Kock, H.P. and Henke, J.	Anthropometrische Normdaten im Kindesalter	1968	Zeitschrift für Kinderheilkunde		103	1-12
Germany	DEU	germany_danker_gilbert_and_tsiakalos_1980	1968	560	-1	0	-1	-3	-1	0	4	Published Article	Danker, Heidi and Gilbert, K. and Tsiakalos, G.	Untersuchungen zur Bevölkerungsbiologie Norddeutschlands. 1. Vergleichende Wachstumsuntersuchungen an Schulkindern aus dem Raum Bederkesa (Nordniedersachsen)	1980	Anthropologischer Anzeiger	4	Jahrg. 37, H. 4	229-244
Germany	DEU	germany_dankerhopfe_2000	1968	1375	0	0	-1	-3	0	0	6	Published Article	Danker-Hopfe, Heidi and Roczen, Kristen	Secular trends in height, weight and body mass index of 6-year-old children in Bremerhaven	2000	ANNALS OF HUMAN BIOLOGY	27	3	263-270
Germany	DEU	germany_dankerhopfe_2000	1970	1113	0	0	-1	-3	0	0	6	Published Article	Danker-Hopfe, Heidi and Roczen, Kristen	Secular trends in height, weight and body mass index of 6-year-old children in Bremerhaven	2000	ANNALS OF HUMAN BIOLOGY	27	3	263-270
Germany	DEU	germany_reinken and van oost_1992	1971	630	0	0	-1	-3	-1	0	5	Published Article	Reinken, L. and van Oost, G.	Longitudinale Körperentwicklung gesunder Kinder von 0 bis 18 Jahren	1992	Klinische Pädiatrie	204	3	129-133
Germany	DEU	germany_dankerhopfe_2000	1972	818	0	0	-1	-3	-1	0	5	Published Article	Danker-Hopfe, Heidi and Roczen, Kristen	Secular trends in height, weight and body mass index of 6-year-old children in Bremerhaven	2000	ANNALS OF HUMAN BIOLOGY	27	3	263-270
Germany	DEU	germany_dankerhopfe_2000	1974	782	0	0	-1	-3	-1	0	5	Published Article	Danker-Hopfe, Heidi and Roczen, Kristen	Secular trends in height, weight and body mass index of 6-year-old children in Bremerhaven	2000	ANNALS OF HUMAN BIOLOGY	27	3	263-270
Germany	DEU	germany_kromeyer-hauschild_and_jaeger_1998	1974.5	786	0	0	-1	-3	-1	0	5	Published Article	Kromeyer-Hauschild, Katrin and Jaeger, U.	Growth Studies in Jena, Germany: Changes in Body Size and Subcutaneous Fat Distribution Between 1975 and 1995	1998	American Journal of Human Biology	10		pp.579–587
Germany	DEU	germany_dankerhopfe_2000	1976	795	0	0	-1	-3	-1	0	5	Published Article	Danker-Hopfe, Heidi and Roczen, Kristen	Secular trends in height, weight and body mass index of 6-year-old children in Bremerhaven	2000	ANNALS OF HUMAN BIOLOGY	27	3	263-270
Germany	DEU	germany_dankerhopfe_2000	1978	692	0	0	-1	-3	-1	0	5	Published Article	Danker-Hopfe, Heidi and Roczen, Kristen	Secular trends in height, weight and body mass index of 6-year-old children in Bremerhaven	2000	ANNALS OF HUMAN BIOLOGY	27	3	263-270
Germany	DEU	germany_dankerhopfe_2000	1980	678	0	0	-1	-3	-1	0	5	Published Article	Danker-Hopfe, Heidi and Roczen, Kristen	Secular trends in height, weight and body mass index of 6-year-old children in Bremerhaven	2000	ANNALS OF HUMAN BIOLOGY	27	3	263-270
Germany	DEU	germany_kromeyer_and_jaeger_1995	1981	473	0	0	0	-3	-2	0	5	Published Article	Kromeyer, Katrin and Jaeger, U.	Auswirkungen veränderter Lebensbedingungen auf Körperhöhe und Körpergewicht bei Jenaer Vorschulkindern	1995	Zeitschrift für Morphologie und Anthropologie	81	Dezember 1995, Bd. 81, H. 1	91-100
Germany	DEU	germany_dankerhopfe_2000	1982	648	0	0	-1	-3	-1	0	5	Published Article	Danker-Hopfe, Heidi and Roczen, Kristen	Secular trends in height, weight and body mass index of 6-year-old children in Bremerhaven	2000	ANNALS OF HUMAN BIOLOGY	27	3	263-270
Germany	DEU	germany_greil_1997	1982	13892	0	0	-1	-1	0	0	8	Published Article	Greil, H.	Physique, type of body shape and nutritional status	1997	Homo	48	1	33-53
Germany	DEU	germany_boehm_friese_greil_luedecke_2002	1983	2213	0	0	-1	-1	0	0	8	Published Article	Böhm,A. and Friese, E. and Greil, H. and Lüdecke, K.	Körperliche Entwicklung und Übergewicht bei Kindern und Jugendlichen	2002	Monatsschrift Kinderheilkunde	150	1	48–57
Germany	DEU	germany_dankerhopfe_2000	1987	700	0	0	-1	-3	-1	0	5	Published Article	Danker-Hopfe, Heidi and Roczen, Kristen	Secular trends in height, weight and body mass index of 6-year-old children in Bremerhaven	2000	ANNALS OF HUMAN BIOLOGY	27	3	263-270
Germany	DEU	germany_schwandt_2008	1987.5	3426	0	0	-1	-3	0	0	6	Published Article	Schwandt, Peter and Kelishadi, Roya and Haas, Gerda-Marie	First reference curves of waist circumference for German children in comparison to international values: the PEP Family Heart Study	2008	World Journal of Pediatrics	4	4	259-266
Germany	DEU	germany_boehm_friese_greil_luedecke_2002	1988	17435	0	0	-1	-1	0	0	8	Published Article	Böhm,A. and Friese, E. and Greil, H. and Lüdecke, K.	Körperliche Entwicklung und Übergewicht bei Kindern und Jugendlichen	2002	Monatsschrift Kinderheilkunde	150	1	48–57
Germany	DEU	germany_boehm_friese_greil_luedecke_2002	1989	19408	0	0	-1	-1	0	0	8	Published Article	Böhm,A. and Friese, E. and Greil, H. and Lüdecke, K.	Körperliche Entwicklung und Übergewicht bei Kindern und Jugendlichen	2002	Monatsschrift Kinderheilkunde	150	1	48–57
Germany	DEU	germany_kromeyer-hausschild_2001	1989	12600	0	0	-1	0	0	0	9	Published Article	Kromeyer-Hauschild, K. and Wabitsch, M. and Kunze, D. and Geller, F. and Geiß, H.C. and Hesse, V. and von Hippel, A. and Jaeger, U. and Korte, W. and Menner, K. and Müller, G. and Müller, J.M. and Niemann-Pilatus, A. and Remer, T. and Schaefer, F. and Wittchen, H.-U. and Zabransky, S. and Zellner, K. and Ziegler, A. and Hebebrand, J.	Perzentile für den Body-mass-Index für das Kindes- und Jugendalter unter Heranziehung verschiedener deutscher Stichproben	2001	Monatsschrift Kinderheilkunde	149		807-818
Germany	DEU	germany_kromeyer_and_jaeger_1995	1989	192	0	0	0	-3	-2	0	5	Published Article	Kromeyer, Katrin and Jaeger, U.	Auswirkungen veränderter Lebensbedingungen auf Körperhöhe und Körpergewicht bei Jenaer Vorschulkindern	1995	Zeitschrift für Morphologie und Anthropologie	81	Dezember 1995, Bd. 81, H. 1	91-100
Germany	DEU	germany_verwied-jorky_2003	1990.5	427	0	0	-1	-3	-2	0	4	Published Article	Verwied-Jorky, Sabine and Sönnichsen, Andreas and Weineck, Jürgen and Koletzko, Berthold	Height and weight of German primary school children in the Family Intervention Trial (FIT) Erlangen	2003	European Journal of Nutrition	42	3	165-170
Germany	DEU	germany_boehm_friese_greil_luedecke_2002	1991	15722	0	0	-1	-1	0	0	8	Published Article	Böhm,A. and Friese, E. and Greil, H. and Lüdecke, K.	Körperliche Entwicklung und Übergewicht bei Kindern und Jugendlichen	2002	Monatsschrift Kinderheilkunde	150	1	48–57
Germany	DEU	germany_boehm_friese_greil_luedecke_2002	1992	11696	0	0	-1	-1	0	0	8	Published Article	Böhm,A. and Friese, E. and Greil, H. and Lüdecke, K.	Körperliche Entwicklung und Übergewicht bei Kindern und Jugendlichen	2002	Monatsschrift Kinderheilkunde	150	1	48–57
Germany	DEU	germany_boehm_friese_greil_luedecke_2002	1993	10706	0	0	-1	-1	0	0	8	Published Article	Böhm,A. and Friese, E. and Greil, H. and Lüdecke, K.	Körperliche Entwicklung und Übergewicht bei Kindern und Jugendlichen	2002	Monatsschrift Kinderheilkunde	150	1	48–57
Germany	DEU	germany_rosario_schienkiewitz_neuhauser_2011	1998	7796	0	0	-1	0	0	0	9	Published Article	Rosario, Angelika Schaffrath and Schienkiewitz, Anja and Neuhauser, Hannelore	German height references for children aged 0 to under 18 years compared to WHO and CDC growth charts	2011	Annals of Human Biology	38	2	121–130
Germany	DEU	germany_stolzenberg_2007	1998	6300	-1	0	-1	0	0	-1	7	Published Article	Stolzenberg, H. and Kahl, H. and Bergmann, K.E.	Körpermaße bei Kindern und Jugendlichen in Deutschland	2007	Bundesgesundheitsblatt	50		659-669
Germany	DEU	germany_hesse_2016	2002	2296	0	0	-1	-3	0	0	6	Published Article	Hesse, V. and Schnabel, O. and Judis, E. and Cammann, H. and Hinkel, J. and Weissenborn, J.	Längsschnittstudie des aktuellen Wachstums 0- bis 6-jähriger deutscher Kinder: Teil 1	2016	Monatsschrift Kinderheilkunde	164		478-496
Ghana	GHA	ghana_waddy_1956	1945	2912	-1	0	-1	-2	0	0	6	Published Article	Waddy, B. B.	Heights and Weights of Children in the Northern Territories of the Gold Coast	1956	Journal of Tropical Medicine and Hygiene	59		1-4
Ghana	GHA	ghana_fiawoo_1968	1959.5	2235	-1	0	-1	0	0	0	8	Published Article	Fiawoo, D. K.	The social environment, heights and weights of Ghanaian children	1968	Ghana Journal of Child Development	1	1	65-84
Ghana	GHA	ghana_ofosuamaah_1973	1963	2944	0	0	-1	-3	0	0	6	Published Article	Ofosu-Amaah, S. and Katzarski, M.	The Growth of School Children in Accra - 1969/70	1973	Ghana Medical Journal	12	1	7-16
Ghana	GHA	ghana_asante_1971	1965	1177	-1	0	-1	-3	0	0	5	Published Article	Asante, Rex Oduro and Amankwa, Sena G. K.	Physical growth patterns of Peki school children	1971	Ghana Medical Journal	10		120-142
Ghana	GHA	ghana_agbenu_1990	1972	993	0	0	-1	-3	-1	0	5	Published Article	Agbenu, E. K. M. and Nakamura, Takeshi and Ofosu-Amaah and Suguira, Yasuo	Skeletal and Physical Development of Ghanaian Children in Accra	1990	Anthropologie	28	2-3	265-275
Ghana	GHA	ghana_agbenu_1982	1973.5	168	-2	0	0	-3	-2	-1	2	Published Article	Agbenu, E. K. M.	ANTHROPOMETRIC ASSESSMENT OF THE NUTRITIONAL STATUS OF 5-YEAR OLD GHANAIAN CHILDREN AT CHORKOR IN ACCRA	1982	Anthropologie	20	3	209-213
Greece	GRC	greece_choremis_1948	1940	30175	0	0	-1	-3	0	0	6	Published Article	Choremis, C B	The Child's Nutrition in Greece	1948	Acta Paediatrica	36		120-128
Greece	GRC	greece_kondakis_1969	1965	219	-1	-1	-1	-2	-2	0	3	Published Article	Kondakis, X. G.	The Arm Circumference as a Public Health Index of Protein-Calorie Malnutrition of Early Childhood	1969	Journal of Tropical Pediatrics			201-204
Greece	GRC	greece_mantzagrioti-meimaridi_1981	1975	2100	0	0	-1	0	0	-1	8	Book	Mantzagriotis-Meimaridis M	Anthropometric study of child and adolescent population	1985	PhD Thesis				Insitute of child health
Greece	GRC	greece_smpokos_2019	1993	6665	0	0	-1	0	0	0	9	Published Article	Smpokos, Emmanouil and Linardakis, Manolis and Taliouri, Eirini and Kafatos, Anthony	Reference growth curves for Greek infants and preschool children, aged 0-6.7 years	2019	Journal of Public Health: From Theory to Practice	27		249-261
Guam	GUM	guam_greulich_1951	1939	741	0	0	-1	0	-1	-1	7	Published Article	Greulich, William Walter	The growth and developmental status of Guamanian school children in 1947	1951	American Journal of Physical Anthropology	9	1	55-70
Guatemala	GTM	guatemala_yarbrough_1975	1967	2374	0	0	-1	-2	0	0	7	Published Article	Yarbrough, Charles and Habicht, Jean-Pierre and Malina, Robert M. and Lechtig, Aaron and Klein, Robert E.	Length and weight in rural Guatemalan Ladino children: Birth to seven years of age	1975	The American Journal of Physical Anthropology	42		439-448
Guatemala	GTM	guatemala_blanco_1974	1969.5	252	-1	0	-1	-2	-2	0	4	Published Article	Blanco, Ricardo A. and Acheson, Roy M. and Canosa, Cipriano and Salomon, Joao B.	Height, weight, and lines of arrested growth in young Guatemalan children	1974	The American Journal of Physical Anthropology	40		39-48
Guatemala	GTM	guatemala_martorell_1995	1973	6602	-1	0	-1	-2	0	0	6	Published Article	Martorell, R. and Schroeder, D. G. and Rivera, J. A. and Kaplowitz, H. J.	Patterns of Linear Growth in Rural Guatemalan Adolescents and Children	1995	The Journal of nutrition	125		S1060-S1067
Guatemala	GTM	guatemala_minedu_2001	1993.5	6300	0	0	-1	0	0	-1	8	Official Report	Ministerio de Educación	Segundo Censo Nacional de Talla de Escolares de Primer Grado de Primaria de la República de Guatemala	2001					Gobierno de la Republica de Guatemala
Guinea Bissau	GNB	guineabissau_janz_1959a	1948.5	143	0	-1	-1	-2	-2	-1	3	Published Article	Janz, G. J. and Pedroso Ferreria, A. and Santos Reis, C. S., and Portela, R.	O crescimento dos escolares africanos da guiné portuguese.	1959	Anais Instituto Medicina Tropical	16		53-71
Guyana	GUY	guyana_ashcroft_1968	1960	5336	0	0	-1	-2	0	0	7	Published Article	Ashcroft, M. T. and Bell, Ruth and Nicholson, C. C.	Anthropometric Measurements of Guyanese Schoolchildren of African and East Indian Racial Origins	1968	Tropical and Geographical Medicine	20	2	159-171
Guyana	GUY	guyana_dangour_2001	1990.5	283	-1	0	-1	-2	-2	0	4	Published Article	Dangour, A. D.	Growth of upper- and lower-body segments in Patamona and Wapishana Amerindian children (cross-sectional data)	2001	Annals of Human Biology	28	6	649-663
Guyana	GUY	guyana_dangour_2001	1990.5	223	0	0	-1	-2	-2	0	5	Published Article	Dangour, A. D.	Growth of upper- and lower-body segments in Patamona and Wapishana Amerindian children (cross-sectional data)	2001	Annals of Human Biology	28	6	649-663
Haiti	HTI	haiti_sebrell_1959	1950.5	679	0	0	-1	0	-1	0	8	Published Article	Sebrell, W. H. and Smith, Sam C. and Severinghaus, Elmer L. and Delva, Hubert and Reid, B. L. and Olcott, H. S. and Bernadotte, Jean and Fougere, William and Barron, George P. and Nicolas, Gabriel and King, Kendall W. and Brinkman, G. L. and French, C. E.	Appraisal of Nutrition in Haiti	1959	American Journal of Clinical Nutrition	7		538-584
Hong Kong	HKG	hongkong_chang_1963	1953.5	6274	0	0	-1	-3	0	0	6	Published Article	Chang, K. S. F. and Lee and Marjorie M. C. and Low, W. D. and Kvan, E.	Height and Weight of Southern Chinese Children	1963	American Journal of Physical Anthropologie	21	4	497-509
Hong Kong	HKG	hongkong_low_1971	1954.5	19353	0	0	-1	-3	0	0	6	Published Article	Low, W.D.	Stature and body weight of southern Chinese children	1971	Zietschrift fur Morophologie und Anthropologie	63	1	11-45
Hong Kong	HKG	hongkong_chang_1965	1960	3150	0	0	-1	-1	0	0	8	Published Article	Chang, K. S. F. and Lee, Marjorie M. C. and Low, W. D. and Chui, Sylvia and Chow, Mary	Standards of Height and Weight of Southern Chinese Children	1965	Far East Medical Journal	1	3	101-105
Hong Kong	HKG	hongkong_fung_1985	1975	880	0	0	-1	-1	-1	0	7	Published Article	Fung, F.P.; Pau, S.P.; Chow, O.K.W.; Baber, F.; Chu, S.Y.; Tsio, N.S.; Lun, K.W.; Chan, S.C.; Lam, T.K.	A Survey on Growth of Hong Kong Children	1985	The Hong Kong Journal of Paediatrics		2	105-16
Hong Kong	HKG	hongkong_leung_1996	1984	11385	0	0	-1	-3	0	0	6	Published Article	Leung, S.S.F.; Lau, J.T.F.; Xu, Y.Y.; Tse, L.Y..; Huen, K.F.; Wong, G.W.K.; Law, W.Y.; Yeung, V.T.F.; Yeung, W.K.Y; and Leung, N.K.	Secular changes in standing height, sitting height and sexual maturation of Chinese - the Hong Kong growth study, 1993	1996	Annals of Human Biology	23	4	297-306
Hungary	HUN	hungary_bodzsar_1998	1907	3500	0	0	-1	0	0	-1	8	Book	Bodzsar, Eva B.	Secular Growth Changes in Europe	1998					Eotvos University Press
Hungary	HUN	hungary_eiben_2000	1951	772	0	0	-1	-3	-1	0	5	Published Article	Eiben, O G and Tóth, G	Half-a-Century of the Körmend Growth Study	2000	Collegium Antropologicum	24	2	431-441
Hungary	HUN	hungary_eiben_2000	1961	551	0	0	-1	-3	-1	0	5	Published Article	Eiben, O G and Tóth, G	Half-a-Century of the Körmend Growth Study	2000	Collegium Antropologicum	24	2	431-441
Hungary	HUN	hungary_panto_1982	1963	1254	0	0	-1	-3	0	0	6	Published Article	Pantó, Eszter	Wachstum und Reifung der Stadtkinder in Abhängigkeit von soziodemographischen Faktoren	1982	Anthropologischer Anzeiger	40	1	33-44
Hungary	HUN	hungary_szollosi_1986	1966	2800	0	0	-1	-3	0	0	6	Published Article	Szöllösi, Erzsébet and Jókay, Márta	Growth and Development of Pupils in Debrecen (East Hungary) Based on Cross-sectional and Longitudinal Studies	1986	Anthropologiai közlemények	30		169-175
Hungary	HUN	hungary_eiben_2000	1971	1075	0	0	-1	-3	0	0	6	Published Article	Eiben, O G and Tóth, G	Half-a-Century of the Körmend Growth Study	2000	Collegium Antropologicum	24	2	431-441
Hungary	HUN	hungary_eiben_1989	1975	29008	0	0	-1	0	0	0	9	Book	Eiben, Otto G.	Perspectives in the Science of Growth and Development	1989					Smith-Gordon
Hungary	HUN	hungary_eiben_2004	1976	17298	0	0	-1	0	0	0	9	Published Article	Eiben, O G and Mascie-Taylor, C G N	Children's growth and socio-economic status in Hungary	2004	Economics and Human Biology	2	2	295-320
Hungary	HUN	hungary_eiben_2000	1981	1196	0	0	-1	-3	0	0	6	Published Article	Eiben, O G and Tóth, G	Half-a-Century of the Körmend Growth Study	2000	Collegium Antropologicum	24	2	431-441
Hungary	HUN	hungary_joubert_2016	1981.5	43890	0	0	-1	0	0	0	9	Other	Joubert, Kalman and Gyenis, Gyula	The Hungarian Longitudinal Growth Study: From birth to the age of 18 years	2016	Hungarian Demographic Research Institute
Hungary	HUN	hungary_nemeth_1999	1988	2186	0	0	-1	-3	0	0	6	Published Article	Németh, Ágnes and Bodzsár, Éva B and Eiben, Ottó G	Comparisons of fatness indicators in Budapest children	1999	Anthropologischer Anzeiger	57	4	325-337
Hungary	HUN	hungary_eiben_2000	1991	940	0	0	-1	-3	-1	0	5	Published Article	Eiben, O G and Tóth, G	Half-a-Century of the Körmend Growth Study	2000	Collegium Antropologicum	24	2	431-441
Hungary	HUN	hungary_bodzsar_2012	1998	11510	0	0	-1	0	0	0	9	Official Report	Bodszár, Éva B and Zsákai, Annamária	Body developmental status of Hungarian children and adolescents: Hungarian National Growth Study 2003-2006	2012					Plantin Kiadó
Hungary	HUN	hungary_toth_2012b	2001.5	1200	-1	0	-1	-3	0	0	5	Published Article	Tóth, Gábor A and Suskovics, Csilla and Molnár, Péter and Dancs, Henriette and Sporis, Goran and Milanovic, Zoran	The Körmend Growth Study: Historical Background and Secular Trends among Children Aged 3-18 Years	2012	Acta Kinesiologica	6	1	82-86
India	IND	india_phadke_1957	1950.5	876	-2	0	-1	-3	-1	-1	2	Published Article	Phadke, M	Anthropometric observations of infants and children	1957	The Indian Journal of Child Health	6		868-876
India	IND	india_icmr8_1972	1955.5	61080.4	-1	0	-1	0	0	0	8	Official Report	Indian Council of Medical Research	Growth and physical development of Indian Infants and Children	1972
India	IND	india_smart_1962	1956	355	0	0	-1	-3	-2	0	4	Published Article	Smart, Russell C.	Height and Weight of Preschool Children in the Chetan Balwadi	1962	Indian Journal of Pediatrics	29	169	33-36
India	IND	india_trivedi_1971	1958.5	553	-2	0	-1	-2	-1	0	4	Published Article	Trivedi, B. K. and Srivastava, B. C. and Maheshwari, B. B.	A STUDY OF HEIGHT AND WEIGHT OF PRIMARY SCHOOL CHILDREN OF A RURAL AREA NEAR KANPUR	1971	Indian Journal of Pediatrics	38		20-26
India	IND	india_mukerji_1970	1960	991	-1	0	-1	-3	-1	0	4	Published Article	Mukerji, B	Anthropometric observations on urban primary school children	1970	Indian Journal of Medical Research	58	9	1257-1271
India	IND	india_bhandari_1972	1961.5	175	-1	-1	-1	-2	-2	0	3	Published Article	Bhandari, B. and Jain, A. M. and Karna, Padma and Mathur, Asha and Sharma, V. K.	NUTRITIONAL ANTHROPOMETRY OF RURAL SCHOOL CHILDREN OF UDAIPUR DISTRICT	1972	Indian Journal of Pediatrics	39	288	1-11
India	IND	india_datta_1970	1962	6988	0	0	-1	-3	0	0	6	Published Article	Banik, N. D. and Nayar, S. and Krishna, R., Raj, L. and Taskar, A. D.	A semi-longitudinal study on physical growth of primary school children in Delhi	1970	Indian Journal of Pediatrics	37	9	453-459
India	IND	india_banik_1970	1964.5	2777	-1	0	0	-3	0	0	6	Published Article	Banik, N	A longitudinal study of physical growth of children from birth up to five years of age in Delhi	1970	Indian Journal of Medical Research	58	1	135-142
India	IND	india_ghai_1968	1965	368	-1	0	0	-3	-2	0	4	Published Article	Ghai, P and Sandhu, K	Study of physical growth of Indian children in Delhi	1968	Indian Journal of Pediatrics	35	241	92-108
India	IND	india_singh_1987	1966	1143	0	0	-1	-3	0	0	6	Published Article	Singh, S. P. and Sidhu, L. S. and Malhotra, P.	Growth performance of Punjabi children aged 6–12 years.	1987	Annals of human biology	14	2	169-179
India	IND	india_naik_1975	1967.5	2621	0	0	-1	-3	0	0	6	Published Article	Naik, P and Zopf, T and Kakar, D and Sing, M and Sandhu, S	Primary school children in rural Punjab: Nutritional and anthropometric profile	1975	Indian Pediatrics	12	11	1083-1097
India	IND	india_bai_1979	1969.5	1072	0	0	-1	-3	0	0	6	Published Article	Bai, K. Indira and Raghavaprasad, K. and Srinath, V. and Kumar, Ravi and Reddy, Chandra Obula	Nutritional and anthropometric profile of primary school children in rural Andhra Pradesh	1979	Indian Pediatrics	16	12	1085-1090
Indonesia	IDN	indonesia_tan_1939	1935	2701	-1	0	-1	-3	0	-1	4	Published Article	Tan, Eng Dhong and Soekonto, R. and de Haas, J. H.	The Growth of Children of Pre-School Age in Batavia	1939	Indian Journal of Pediatrics	6		164-185
Indonesia	IDN	indonesia_dewijn_1952a	1944	1202	-1	0	-1	-2	0	-1	5	Published Article	de Wijn, J. F.	A Nutritional Survey of the Toradja Population (Central Celebes) Compared with Other Agrarian Population in Asia	1952	Documenta de Medicina Geographica et Tropica	4		149-170
Indonesia	IDN	indonesia_shattock_1968	1960	850	0	0	-1	-2	-1	0	6	Published Article	Shattock, F. M.	Heights and Weights in a Javanese Labour Population of a North Sumatran Rubber Estate	1968	Tropical and Geographical Medicine	20	2	147-158
Indonesia	IDN	indonesia_permadhi_1976	1965	9274	0	0	-1	-3	0	0	6	Published Article	Permadhi, Hendra and Danoemoelia, Doeriat and Tjokrohusada, Hartman and Sugiri	Percentiles for Height and Weight of Children between 6-14 Years of Age in Bandung	1964	Pediatrica Indonesiana	16		305-329
Indonesia	IDN	indonesia_kardjati_1978	1970.5	2145	-1	0	-1	-2	0	0	6	Official Report	Kardjati, Sri and Kusin, J. A. and de With, C.	Geographical Distribution and Prevalence of Nutritional Deficiency Diseases in East Java, Indonesia	1978					University of Airlangga
Indonesia	IDN	indonesia_kardjati_1977	1971	3498	-1	0	-1	-1	0	0	7	Official Report	Kardjati, Sri and Kusin, J. A. and de With, C.	Geographical Distribution and Prevalence of Nutritional Deficiency Diseases in East Java, Indonesia	1977					University of Airlangga
Indonesia	IDN	indonesia_sembiring_1978	1971.5	1350	0	0	-1	-3	0	0	6	Published Article	Sembiring, Leman and Napitupulu, Leonard and Manoeroeng, S. M.	Heights and Weights of Preschool Children Visiting the MCH Clinic of the General Hospital (RSUPP), Medan	1978	Pediatrica Indonesiana	18		151-157
Indonesia	IDN	indonesia_rahmawati_2021	1990	440	0	0	-1	-1	-2	0	6	Published Article	Rahmawati, Neni Trilusiana and Hastuti, Janatin	Secular Change in Body Size and Somatotype of Indonesian Children aged 7-15 (1999-2019)	2021	Journal of Medical Sciences	9		419-427
Indonesia	IDN	indonesia_rahmawati_2021	2010	488	0	0	-1	-1	-2	0	6	Published Article	Rahmawati, Neni Trilusiana and Hastuti, Janatin	Secular Change in Body Size and Somatotype of Indonesian Children aged 7-15 (1999-2019)	2021	Journal of Medical Sciences	9		419-427
Iran	IRN	iran_hedayat_1973	1965	2005	0	0	-1	-3	0	0	6	Published Article	Hedayat, S. H. and Faghih, M. A. and Montazamy, K. and Khorvash, P. and Amirshahy, P. and Kamali, P.	Urinary Urea/Creatinine and Plasma Amino Acid Ratios and Patterns of Growth in School Children in Iran	1973	Environmental Child Health	19	1	19-27
Iran	IRN	iran_amirhakimi_1974	1970.5	61	0	0	0	-3	-3	0	4	Published Article	Amirhakimi, G. H.	Growth from birth to two years of rich urban and poor rural Iranian children compared with Western norms	1974	Annals of Human Biology	1	4	427-442
Iran	IRN	iran_taghi_1991	1970.5	962	0	0	-1	-3	-1	0	5	Published Article	Taghi Ayatollah, S. M. and Carpenter, R. G.	Growth of school children of southern Iran in relation to the NCHS standard	1991	ANNALS OF HUMAN BIOLOGY	18	6	515-522
Iran	IRN	iran_djazayery_1983	1980	326	-1	0	0	-3	-2	0	4	Published Article	Djazayery, A. and Barzegar, M. A. and Keighobadi, K.	Assessment of the Nutritional Status of Pre-School Children in Mahabad Rural Areas	1983	Journal of Tropical Pediatrics	29	6	329-332
Iran	IRN	iran_ayatollahi_1991	1980.5	962	0	0	-1	-3	-1	0	5	Published Article	Ayatollahi, S. M. Taghi and Carpenter, R. G.	Growth of School Children of Southern Iran in Relation to the NCHS Standard	1991	Annals of Human Biology	18	6	515-522
Iran	IRN	iran_fakharzadeh_2011	2005	2184	0	0	-1	-3	0	0	6	Published Article	Fakharzadeh, Leila and Javaherizadeh, Hazhir and Sabeti, Fahimeh and Cheraghian, Bahman	Are growth curves for Iranian school-aged children different from the NCHS standards?	2011	Journal of Egyptian Public Health Association	86		90-94
Ireland	IRL	ireland_nationalnutritionsurvey_1948	1940	910	0	0	-1	0	-1	-1	7	Official Report	Department of Health	National Nutritional Survey: Part VII. Clinical Survey	1948					The Stationery Office
Ireland	IRL	ireland_hoey_1987	1980	1272	0	0	-1	-1	0	0	8	Published Article	Hoey, Hilary M. C. V. and Tanner, James M. and Cox, Leslie A.	Clinical Growth Standards for Irish Children	1987	Acta Paediatrica Scandinavica			3-31
Ireland	IRL	ireland_whelton_2006	1994.5	11280	0	0	-1	0	0	0	9	Official Report	Whelton, H and Harrington, J and Crowley, E and Kelleher, V and Cronin, M and Perry I J	North South Survey of Children's Height, Weight and Body Mass Index, 2002	2006					Department of Health and Children
Israel	ISR	israel_shiloh_1958	1946	302	0	0	-1	-3	-2	-1	3	Published Article	Shiloh, Ailon and Yekutiel, Margaret	Weights and Heights of Israel Children	1958	Acta medica orientalia	17	01feb2023	17-23
Israel	ISR	israel_shiloh_1959	1949	445	0	0	-1	-3	-2	0	4	Published Article	Shiloh, Ailon and Joffe-Gitlin, Miriam and Yekutiel, Margaret	Height, Weight and Nutritional Assessment of School Children in an Arab Village in Israel	1959	Israel Medical Journal	18	09oct2023	217-225
Italy	ITA	italy_riggio_1939	1934	1800	0	0	-1	-3	0	-1	5	Published Article	Riggio, G	Ricerche antropometriche su bambini palermitani dal terzo al tredicesimo anno di eta	1939	Medicina Infantile	2	18	33-60
Italy	ITA	italy_rezza_1953	1941.5	4468	0	0	-1	-3	0	0	6	Published Article	Rezza, E and Soragni, Erio	Studio biometrico dello scolaro modenese e valutazione sperimentale di alcuni metodi auxologici	1953	Rivista de Clinica Pediatrica	51	1	721-753
Italy	ITA	italy_bacchetta_1951b	1943	6403	-1	0	-1	0	0	0	8	Book	Bacchetta, V	Alimentazione e stato di nutrizione dei bambini italiani dopo la guerra	1951					Consiglio Nazionale delle Richerche
Italy	ITA	italy_cotellessa_1951	1945	9800	0	0	-1	-3	0	0	6	Published Article	Cotellessa, G. and Corradi, G. and De Matteis, F.	Ricerche auxologiche su 4000 maschi dai 6 ai 18 anni & Ricerche auxologiche su 3500 femmine dai 6 a 18 anni	1951	Minerva Pediatrica	3	1	36-44
Italy	ITA	italy_biagini_1955	1950	1050	0	-1	-1	-3	0	0	5	Published Article	Biagini, R. and Forte, D	Studio biometrico e classificazione auxologica della popolazione scolastica maschile dai 6 ai 16 anni del Comune di Siena	1955	Aggiornamento pediatrico	6		693-702
Italy	ITA	italy_gullo_1959	1951	1000	0	0	-1	-3	0	0	6	Published Article	Gullo. A	Rilievi antropometrici su bambini palermitani dai 6 ai 13 anni di etá	1959	Sicilia Sanitaria	1		279-285
Italy	ITA	italy_macciotta_1956	1951	1350	0	0	-1	-3	0	-1	5	Published Article	Macciotta, A and Moscatelli, G and Scano, V	Rilevazioni antropometriche nel bambino della Sardegna Meridionale dalla nascita al 12 anno di eta	1956	Annali Italiani di Pediatria	9	3	218-272
Italy	ITA	italy_nordio_1957	1955.5	3500	-1	0	0	-3	0	-1	5	Published Article	Nordio, S and Ferretti, G and Giordano, S	Indagine auxologica su 48126 bambini della Provincia di Genova de eta compresa tra 0 e 3 anni	1957	Minerva Pediatrica	9	50	1567-1569
Italy	ITA	italy_pisani_1957	1955.5	210	0	0	0	-3	-2	-1	4	Published Article	Pisani, A and Zardi, O	Nuovi dati antropometrici del bambino romano: Valori medi della statura, del perimetro toracico e del peso in soggetti da 7 giorni a 3 anni.	1957	Aggiornamento pediatrico.	8		447-454
Italy	ITA	italy_aicardi_1966	1956.5	375	-1	-1	-1	-3	-2	-1	1	Published Article	Aicardi, G	La dinamica dell'accrescimento staturo-ponderale dei maschi sassaresi durante 38 anni	1966	Minerva Pediatrica	18	25	1332-1335
Italy	ITA	italy_detoni_1966b	1956.5	667	0	-1	-1	-3	-1	0	4	Published Article	de Toni, E and Aicardi, G and Rovetta, D	Valori auxologici e funzionali dei maschi sassaresi da sei a ventun anni	1966	Minerva Pediatrica	18	25	1323-1331
Italy	ITA	italy_detoni_1966c	1956.5	632	0	-1	-1	-3	-1	0	4	Published Article	de Toni, E and Aicardi, G and Rovetta, D	Valori auxologici e funzionali delle femmine sassaresi da sei a ventun anni	1966	Minerva Pediatrica	18	25	1335-1342
Italy	ITA	italy_vizzoni_1969	1960.5	1120	0	0	-1	-3	0	-1	5	Published Article	Vizzoni, L and Barghini, G	Growth in height and weight in the Commune of Carrara. Comparison of present findings with those of earlier studies	1969	Minerva pediatrica	21		1937-1942
Italy	ITA	italy_capucci_1982	1963.5	30494	0	0	-1	0	0	0	9	Other	Capucci, Enrico and Damiani, Silvo and Venerando, Antonio and Di Renzi, Antonella and De Stefano, Gian Franco	Statura e peso in un campione della popolazione italiana in accrescimento (4-15 anni)	1982				255-272
Italy	ITA	italy_zontasgaramella_1979	1965.5	1920	0	0	-1	-3	0	0	6	Published Article	Zonta Sgaramella, L. and Jayakar, S. D. and Galante, A. and Pennetti, V.	Obesity in Italian Children: Regional Differences in Height, Weight, and Skinfold Thicknesses	1979	Human Biology	51	3	279-288
Italy	ITA	italy_sanna_2000	1966	409	0	0	-1	-3	-2	0	4	Published Article	Sanna, Emanuele and Soro, Maria Renata	Anthropometric Changes in Urban Sardinian Children 7 to 10 Years Between 1975-76 and 1996	2000	American Journal of Human Biology	12	6	782-791
Italy	ITA	italy_kramer_1983	1968	2072	0	0	-1	-3	0	0	6	Published Article	Kramer, Patricia L.	Adolescent Growth Patterns in a Northern Italian Community	1983	Human Biology	55	3	687-706
Italy	ITA	italy_facchini_1985	1977.5	1618	0	0	-1	-3	0	0	6	Published Article	Facchini, Fiorenzo and Gualdi, Russo	Modifications et corrélations de quelques caractères somatiques et physiologiques chez les enfants entre 6 et 10 ans.	1985	Bulletins et Mémoires de la Société d'anthropologie de Paris	XVI	2	93-108
Italy	ITA	italy_delorenzo_1995	1985	811	0	0	-1	-2	-1	0	6	Published Article	De Lorenzo, A. and Andreoli, A. and Sorge, R. and Bonamico, M. and Bedogni, G. and Barra, P. F.	Comparison of body weight, body height and body fatness of Italian children aged 6-12 years with American standards	1995	Minerva Pediatrics	47		101-106
Italy	ITA	italy_sanna_2000	1987	349	0	0	-1	-3	-2	0	4	Published Article	Sanna, Emanuele and Soro, Maria Renata	Anthropometric Changes in Urban Sardinian Children 7 to 10 Years Between 1975-76 and 1996	2000	American Journal of Human Biology	12	6	782-791
Italy	ITA	italy_cacciari_2006	1993	12600	0	0	-1	0	0	0	9	Published Article	Cacciari, E and Milani, S and Balsamo, A and Spada, E and Bona, G and Cavallo, L and Cerutti, F and Gargantini, L and Greggio, N and Tonini, F and Cicognani, A	Italian cross-sectional growth charts for height, weight and BMI (2 to 20 yr)	2006	Journal of Endocrinological Investigation	29	7	581-593
Italy	ITA	italy_toselli_2006	1993.5	268	0	0	-1	-3	-2	0	4	Published Article	Toselli, S and Ventrella, A and Franzaroli, G and Brasili, P	Growth and Secular Trend in School-Children from Cento, Ferrara, Italy	2006	Coll. Antropol	30	1	65-74
Jamaica	JAM	jamaica_mackay_1956	1942.5	1175	0	0	-1	-2	0	0	7	Published Article	Mackay, Ian F. S. and Patrick, S. J. and Stafford, Doreen and Cleveland Jr., Fred S.	The Influence of Vitamin B12 and Aureomycin upon the Growth of Protein-deficient Children	1956	The Journal of Nutrition	59	1	155-170
Jamaica	JAM	jamaica_ashcroftlovell_1966	1955	6250	0	0	-1	0	0	0	9	Published Article	Ashcroft, M.T. and Lovell, H.G.	Heights and Weights of Jamaican Primary Schoolchildren	1966	The Journal of Tropical Pediatrics	12	2	37-43
Jamaica	JAM	jamaica_ashcroft_1965b	1955.5	990	0	0	-1	-3	-1	0	5	Published Article	Ashcroft, M. T. and Lovell, H. G.	Changes in Mean Size of Children in some Jamaican Schools Between 1951 and 1964	1965	The West Indian Medical Journal	14	1	47-52
Jamaica	JAM	jamaica_ashcroft_1965	1958.5	931	0	0	-1	-3	-1	0	5	Published Article	Ashcroft, M. T. and Lovell, H. G. and George, M., and Williams, A.	Heights and weights of infants and children in a rural community of Jamaica	1965	Journal of Tropical Pediatrics	11	3	56-68
Jamaica	JAM	jamaica_standard_1969	1960.5	155	0	0	0	-3	-2	0	5	Published Article	Standard, K. L. and Desai, Patricia and Miall, W. E.	A longitudinal study of child growth in a rural community in Jamaica	1969	Journal of Biosocial Science	1	2	153-176
Jamaica	JAM	jamaica_desai_1970b	1962.5	1071	0	0	0	-3	0	0	7	Published Article	Desai, Patricia and Clarke, Leotta M. and Heron, Catherine E.	Do Child Welfare Clinics Influence Growth?	1970	Journal of Biosocial Science	2		305-315
Japan	JPN	japan_moe_2016	1892	3500	0	0	-1	0	0	-1	8	Official Report	Physical Bureau, Ministry of Education	Statistics of School Physical Examination	various					Ministry of Education
Japan	JPN	japan_moe_2016	1893	3500	0	0	-1	0	0	-1	8	Official Report	Physical Bureau, Ministry of Education	Statistics of School Physical Examination	various					Ministry of Education
Japan	JPN	japan_moe_2016	1894	3500	0	0	-1	0	0	-1	8	Official Report	Physical Bureau, Ministry of Education	Statistics of School Physical Examination	various					Ministry of Education
Japan	JPN	japan_moe_2016	1895	3500	0	0	-1	0	0	-1	8	Official Report	Physical Bureau, Ministry of Education	Statistics of School Physical Examination	various					Ministry of Education
Japan	JPN	japan_moe_2016	1896	3500	0	0	-1	0	0	-1	8	Official Report	Physical Bureau, Ministry of Education	Statistics of School Physical Examination	various					Ministry of Education
Japan	JPN	japan_moe_2016	1897	3500	0	0	-1	0	0	-1	8	Official Report	Physical Bureau, Ministry of Education	Statistics of School Physical Examination	various					Ministry of Education
Japan	JPN	japan_moe_2016	1898	3500	0	0	-1	0	0	-1	8	Official Report	Physical Bureau, Ministry of Education	Statistics of School Physical Examination	various					Ministry of Education
Japan	JPN	japan_moe_2016	1899	3500	0	0	-1	0	0	-1	8	Official Report	Physical Bureau, Ministry of Education	Statistics of School Physical Examination	various					Ministry of Education
Japan	JPN	japan_moe_2016	1900	3500	0	0	-1	0	0	-1	8	Official Report	Physical Bureau, Ministry of Education	Statistics of School Physical Examination	various					Ministry of Education
Japan	JPN	japan_moe_2016	1901	3500	0	0	-1	0	0	-1	8	Official Report	Physical Bureau, Ministry of Education	Statistics of School Physical Examination	various					Ministry of Education
Japan	JPN	japan_moe_2016	1902	3500	0	0	-1	0	0	-1	8	Official Report	Physical Bureau, Ministry of Education	Statistics of School Physical Examination	various					Ministry of Education
Japan	JPN	japan_moe_2016	1903	3500	0	0	-1	0	0	-1	8	Official Report	Physical Bureau, Ministry of Education	Statistics of School Physical Examination	various					Ministry of Education
Japan	JPN	japan_moe_2016	1904	3500	0	0	-1	0	0	-1	8	Official Report	Physical Bureau, Ministry of Education	Statistics of School Physical Examination	various					Ministry of Education
Japan	JPN	japan_moe_2016	1905	3500	0	0	-1	0	0	-1	8	Official Report	Physical Bureau, Ministry of Education	Statistics of School Physical Examination	various					Ministry of Education
Japan	JPN	japan_moe_2016	1906	3500	0	0	-1	0	0	-1	8	Official Report	Physical Bureau, Ministry of Education	Statistics of School Physical Examination	various					Ministry of Education
Japan	JPN	japan_moe_2016	1907	3500	0	0	-1	0	0	-1	8	Official Report	Physical Bureau, Ministry of Education	Statistics of School Physical Examination	various					Ministry of Education
Japan	JPN	japan_moe_2016	1908	3500	0	0	-1	0	0	-1	8	Official Report	Physical Bureau, Ministry of Education	Statistics of School Physical Examination	various					Ministry of Education
Japan	JPN	japan_moe_2016	1909	3500	0	0	-1	0	0	-1	8	Official Report	Physical Bureau, Ministry of Education	Statistics of School Physical Examination	various					Ministry of Education
Japan	JPN	japan_moe_2016	1910	3500	0	0	-1	0	0	-1	8	Official Report	Physical Bureau, Ministry of Education	Statistics of School Physical Examination	various					Ministry of Education
Japan	JPN	japan_moe_2016	1911	3500	0	0	-1	0	0	-1	8	Official Report	Physical Bureau, Ministry of Education	Statistics of School Physical Examination	various					Ministry of Education
Japan	JPN	japan_moe_2016	1912	3500	0	0	-1	0	0	-1	8	Official Report	Physical Bureau, Ministry of Education	Statistics of School Physical Examination	various					Ministry of Education
Japan	JPN	japan_moe_2016	1914	3500	0	0	-1	0	0	-1	8	Official Report	Physical Bureau, Ministry of Education	Statistics of School Physical Examination	various					Ministry of Education
Japan	JPN	japan_moe_2016	1915	3500	0	0	-1	0	0	-1	8	Official Report	Physical Bureau, Ministry of Education	Statistics of School Physical Examination	various					Ministry of Education
Japan	JPN	japan_moe_2016	1916	3500	0	0	-1	0	0	-1	8	Official Report	Physical Bureau, Ministry of Education	Statistics of School Physical Examination	various					Ministry of Education
Japan	JPN	japan_moe_2016	1917	3500	0	0	-1	0	0	-1	8	Official Report	Physical Bureau, Ministry of Education	Statistics of School Physical Examination	various					Ministry of Education
Japan	JPN	japan_moe_2016	1918	3500	0	0	-1	0	0	-1	8	Official Report	Physical Bureau, Ministry of Education	Statistics of School Physical Examination	various					Ministry of Education
Japan	JPN	japan_moe_2016	1919	3500	0	0	-1	0	0	-1	8	Official Report	Physical Bureau, Ministry of Education	Statistics of School Physical Examination	various					Ministry of Education
Japan	JPN	japan_moe_2016	1920	3500	0	0	-1	0	0	-1	8	Official Report	Physical Bureau, Ministry of Education	Statistics of School Physical Examination	various					Ministry of Education
Japan	JPN	japan_moe_2016	1921	3500	0	0	-1	0	0	-1	8	Official Report	Physical Bureau, Ministry of Education	Statistics of School Physical Examination	various					Ministry of Education
Japan	JPN	japan_moe_2016	1922	3500	0	0	-1	0	0	-1	8	Official Report	Physical Bureau, Ministry of Education	Statistics of School Physical Examination	various					Ministry of Education
Japan	JPN	japan_moe_2016	1923	3500	0	0	-1	0	0	-1	8	Official Report	Physical Bureau, Ministry of Education	Statistics of School Physical Examination	various					Ministry of Education
Japan	JPN	japan_moe_2016	1924	3500	0	0	-1	0	0	-1	8	Official Report	Physical Bureau, Ministry of Education	Statistics of School Physical Examination	various					Ministry of Education
Japan	JPN	japan_moe_2016	1925	3500	0	0	-1	0	0	-1	8	Official Report	Physical Bureau, Ministry of Education	Statistics of School Physical Examination	various					Ministry of Education
Japan	JPN	japan_moe_2016	1926	3500	0	0	-1	0	0	-1	8	Official Report	Physical Bureau, Ministry of Education	Statistics of School Physical Examination	various					Ministry of Education
Japan	JPN	japan_moe_2016	1927	3500	0	0	-1	0	0	-1	8	Official Report	Physical Bureau, Ministry of Education	Statistics of School Physical Examination	various					Ministry of Education
Japan	JPN	japan_moe_2016	1928	3500	0	0	-1	0	0	-1	8	Official Report	Physical Bureau, Ministry of Education	Statistics of School Physical Examination	various					Ministry of Education
Japan	JPN	japan_moe_2016	1929	3500	0	0	-1	0	0	-1	8	Official Report	Physical Bureau, Ministry of Education	Statistics of School Physical Examination	various					Ministry of Education
Japan	JPN	japan_moe_2016	1930	3500	0	0	-1	0	0	-1	8	Official Report	Physical Bureau, Ministry of Education	Statistics of School Physical Examination	various					Ministry of Education
Japan	JPN	japan_moe_2016	1931	3500	0	0	-1	0	0	-1	8	Official Report	Physical Bureau, Ministry of Education	Statistics of School Physical Examination	various					Ministry of Education
Japan	JPN	japan_moe_2016b	1939	8503996	0	0	-1	0	0	0	9	Official Report	Physical Bureau, Ministry of Education	Statistics of School Physical Examination	various					Ministry of Education
Japan	JPN	japan_moe_2016b	1940	8810275	0	0	-1	0	0	0	9	Official Report	Physical Bureau, Ministry of Education	Statistics of School Physical Examination	various					Ministry of Education
Japan	JPN	japan_moe_2016b	1941	9266724	0	0	-1	0	0	0	9	Official Report	Physical Bureau, Ministry of Education	Statistics of School Physical Examination	various					Ministry of Education
Japan	JPN	japan_moe_2016b	1942	213947	0	0	-1	0	0	0	9	Official Report	Physical Bureau, Ministry of Education	Statistics of School Physical Examination	various					Ministry of Education
Japan	JPN	japan_moe_2016b	1943	720734	0	0	-1	0	0	0	9	Official Report	Physical Bureau, Ministry of Education	Statistics of School Physical Examination	various					Ministry of Education
Japan	JPN	japan_moe_2016b	1944	745751	0	0	-1	0	0	0	9	Official Report	Physical Bureau, Ministry of Education	Statistics of School Physical Examination	various					Ministry of Education
Japan	JPN	japan_moe_2016b	1945	791532	0	0	-1	0	0	0	9	Official Report	Physical Bureau, Ministry of Education	Statistics of School Physical Examination	various					Ministry of Education
Japan	JPN	japan_nns_1950	1945	1275	0	0	-1	0	0	0	9	Official Report	Ministry of Welfare	The National Nutrition Survey Japan	1951					Ministry of Welfare
Japan	JPN	japan_suda_1965	1945	37885	0	0	-1	-3	0	0	6	Published Article	Suda, Akiyoshi and Yamaguchi, Bin and Hoshi, Hiroshi and Endo, Banri and Eto, Moriharu	Longitudinal Observation on the Stature and Body Weight of Japanese American Hybrids from 6 to 15 years of Age	1965	Journal of the Anthropological Society of Nippon	73	2	54-63
Japan	JPN	japan_suda_1965	1945	285	0	0	-1	-3	-2	0	4	Published Article	Suda, Akiyoshi and Yamaguchi, Bin and Hoshi, Hiroshi and Endo, Banri and Eto, Moriharu	Longitudinal Observation on the Stature and Body Weight of Japanese American Hybrids from 6 to 15 years of Age	1965	Journal of the Anthropological Society of Nippon	73	2	54-63
Japan	JPN	japan_moe_2016b	1946	1164059	0	0	-1	0	0	0	9	Official Report	Physical Bureau, Ministry of Education	Statistics of School Physical Examination	various					Ministry of Education
Japan	JPN	japan_moe_2016b	1947	1236590	0	0	-1	0	0	0	9	Official Report	Physical Bureau, Ministry of Education	Statistics of School Physical Examination	various					Ministry of Education
Japan	JPN	japan_moe_2016b	1948	1322669	0	0	-1	0	0	0	9	Official Report	Physical Bureau, Ministry of Education	Statistics of School Physical Examination	various					Ministry of Education
Japan	JPN	japan_moe_2016b	1949	1310986	0	0	-1	0	0	0	9	Official Report	Physical Bureau, Ministry of Education	Statistics of School Physical Examination	various					Ministry of Education
Japan	JPN	japan_tanner_1982	1949	1517000	0	0	-1	0	0	0	9	Published Article	Tanner, J. M. and Hayashi, T. and Preece, M. A. and Cameron, N.	Increase in length of leg relative to trunk in Japanese children and adults from 1957 to 1977: comparison with British and with Japanese Americans	1982	Annals of Human Biology	9	5	411-423
Japan	JPN	japan_moe_2016b	1950	1238650	0	0	-1	0	0	0	9	Official Report	Physical Bureau, Ministry of Education	Statistics of School Physical Examination	various					Ministry of Education
Japan	JPN	japan_nns_1955	1950	1350	0	0	-1	0	0	0	9	Official Report	Ministry of Welfare	The National Nutrition Survey Japan	1951					Ministry of Welfare
Japan	JPN	japan_moe_2016b	1951	1153783	0	0	-1	0	0	0	9	Official Report	Physical Bureau, Ministry of Education	Statistics of School Physical Examination	various					Ministry of Education
Japan	JPN	japan_moe_2016b	1952	1091813	0	0	-1	0	0	0	9	Official Report	Physical Bureau, Ministry of Education	Statistics of School Physical Examination	various					Ministry of Education
Japan	JPN	japan_moe_2016b	1953	1069734	0	0	-1	0	0	0	9	Official Report	Physical Bureau, Ministry of Education	Statistics of School Physical Examination	various					Ministry of Education
Japan	JPN	japan_moe_2016b	1954	1018246	0	0	-1	0	0	0	9	Official Report	Physical Bureau, Ministry of Education	Statistics of School Physical Examination	various					Ministry of Education
Japan	JPN	japan_moe_2016b	1955	972314	0	0	-1	0	0	0	9	Official Report	Physical Bureau, Ministry of Education	Statistics of School Physical Examination	various					Ministry of Education
Japan	JPN	japan_nns_1960	1955	1350	0	0	-1	0	0	0	9	Official Report	Ministry of Welfare	The National Nutrition Survey Japan	1961					Ministry of Welfare
Japan	JPN	japan_moe_2016b	1956	953411	0	0	-1	0	0	0	9	Official Report	Physical Bureau, Ministry of Education	Statistics of School Physical Examination	various					Ministry of Education
Japan	JPN	japan_moe_2016b	1957	3500	0	0	-1	0	0	0	9	Official Report	Physical Bureau, Ministry of Education	Statistics of School Physical Examination	various					Ministry of Education
Japan	JPN	japan_moe_2016b	1958	3500	0	0	-1	0	0	0	9	Official Report	Physical Bureau, Ministry of Education	Statistics of School Physical Examination	various					Ministry of Education
Japan	JPN	japan_moe_1968_distribution	1959	97578	0	0	-1	0	0	0	9	Official Report	Physical Bureau, Ministry of Education	Statistics of School Physical Examination	1968					Ministry of Education
Japan	JPN	japan_moe_2016b	1959	3500	0	0	-1	0	0	-1	8	Official Report	Physical Bureau, Ministry of Education	Statistics of School Physical Examination	various					Ministry of Education
Japan	JPN	japan_tanner_1982	1959	7999000	0	0	-1	0	0	0	9	Published Article	Tanner, J. M. and Hayashi, T. and Preece, M. A. and Cameron, N.	Increase in length of leg relative to trunk in Japanese children and adults from 1957 to 1977: comparison with British and with Japanese Americans	1982	Annals of Human Biology	9	5	411-423
Japan	JPN	japan_moe_2016b	1960	3500	0	0	-1	0	0	-1	8	Official Report	Physical Bureau, Ministry of Education	Statistics of School Physical Examination	various					Ministry of Education
Japan	JPN	japan_nns_1965	1960	1350	0	0	-1	0	0	0	9	Official Report	Ministry of Welfare	The National Nutrition Survey Japan	1967					Ministry of Welfare
Japan	JPN	japan_moe_2016b	1961	3500	0	0	-1	0	0	0	9	Official Report	Physical Bureau, Ministry of Education	Statistics of School Physical Examination	various					Ministry of Education
Japan	JPN	japan_moe_2016b	1962	3500	0	0	-1	0	0	0	9	Official Report	Physical Bureau, Ministry of Education	Statistics of School Physical Examination	various					Ministry of Education
Japan	JPN	japan_moe_2016b	1963	3500	0	0	-1	0	0	-1	8	Official Report	Physical Bureau, Ministry of Education	Statistics of School Physical Examination	various					Ministry of Education
Japan	JPN	japan_moe_2016b	1964	3500	0	0	-1	0	0	-1	8	Official Report	Physical Bureau, Ministry of Education	Statistics of School Physical Examination	various					Ministry of Education
Japan	JPN	japan_moe_2016b	1965	3500	0	0	-1	0	0	-1	8	Official Report	Physical Bureau, Ministry of Education	Statistics of School Physical Examination	various					Ministry of Education
Japan	JPN	japan_nns_1970	1965	1350	0	0	-1	0	0	0	9	Official Report	Ministry of Welfare	The National Nutrition Survey Japan	1973					Ministry of Welfare
Japan	JPN	japan_moe_2016b	1966	3500	0	0	-1	0	0	-1	8	Official Report	Physical Bureau, Ministry of Education	Statistics of School Physical Examination	various					Ministry of Education
Japan	JPN	japan_moe_2016b	1967	3500	0	0	-1	0	0	-1	8	Official Report	Physical Bureau, Ministry of Education	Statistics of School Physical Examination	various					Ministry of Education
Japan	JPN	japan_moe_2016b	1968	3500	0	0	-1	0	0	0	9	Official Report	Physical Bureau, Ministry of Education	Statistics of School Physical Examination	various					Ministry of Education
Japan	JPN	japan_moe_2016b	1969	3500	0	0	-1	0	0	0	9	Official Report	Physical Bureau, Ministry of Education	Statistics of School Physical Examination	various					Ministry of Education
Japan	JPN	japan_tanner_1982	1969	138000	0	0	-1	0	0	0	9	Published Article	Tanner, J. M. and Hayashi, T. and Preece, M. A. and Cameron, N.	Increase in length of leg relative to trunk in Japanese children and adults from 1957 to 1977: comparison with British and with Japanese Americans	1982	Annals of Human Biology	9	5	411-423
Japan	JPN	japan_moe_2016b	1970	3500	0	0	-1	0	0	0	9	Official Report	Physical Bureau, Ministry of Education	Statistics of School Physical Examination	various					Ministry of Education
Japan	JPN	japan_nns_1975	1970	3217	0	0	-1	0	0	0	9	Official Report	Ministry of Welfare	The National Nutrition Survey Japan	1978					Ministry of Welfare
Japan	JPN	japan_moe_2016b	1971	3500	0	0	-1	0	0	0	9	Official Report	Physical Bureau, Ministry of Education	Statistics of School Physical Examination	various					Ministry of Education
Japan	JPN	japan_moe_2016b	1972	3500	0	0	-1	0	0	0	9	Official Report	Physical Bureau, Ministry of Education	Statistics of School Physical Examination	various					Ministry of Education
Japan	JPN	japan_moe_2016b	1973	3500	0	0	-1	0	0	0	9	Official Report	Physical Bureau, Ministry of Education	Statistics of School Physical Examination	various					Ministry of Education
Japan	JPN	japan_moe_2016b	1974	3500	0	0	-1	0	0	0	9	Official Report	Physical Bureau, Ministry of Education	Statistics of School Physical Examination	various					Ministry of Education
Japan	JPN	japan_moe_2016b	1975	3500	0	0	-1	0	0	0	9	Official Report	Physical Bureau, Ministry of Education	Statistics of School Physical Examination	various					Ministry of Education
Japan	JPN	japan_nns_1980	1975	3055	0	0	-1	0	0	0	9	Official Report	Ministry of Welfare	The National Nutrition Survey Japan	1983					Ministry of Welfare
Japan	JPN	japan_moe_2016b	1976	3500	0	0	-1	0	0	0	9	Official Report	Physical Bureau, Ministry of Education	Statistics of School Physical Examination	various					Ministry of Education
Japan	JPN	japan_moe_2016b	1977	3500	0	0	-1	0	0	0	9	Official Report	Physical Bureau, Ministry of Education	Statistics of School Physical Examination	various					Ministry of Education
Japan	JPN	japan_moe_2016b	1978	3500	0	0	-1	0	0	0	9	Official Report	Physical Bureau, Ministry of Education	Statistics of School Physical Examination	various					Ministry of Education
Japan	JPN	japan_moe_2016b	1979	3500	0	0	-1	0	0	0	9	Official Report	Physical Bureau, Ministry of Education	Statistics of School Physical Examination	various					Ministry of Education
Japan	JPN	japan_moe_2016b	1980	3500	0	0	-1	0	0	0	9	Official Report	Physical Bureau, Ministry of Education	Statistics of School Physical Examination	various					Ministry of Education
Japan	JPN	japan_nns_1985	1980	2558	0	0	-1	0	0	0	9	Official Report	Ministry of Welfare	The National Nutrition Survey Japan	1987					Ministry of Welfare
Japan	JPN	japan_moe_2016b	1981	3500	0	0	-1	0	0	0	9	Official Report	Physical Bureau, Ministry of Education	Statistics of School Physical Examination	various					Ministry of Education
Japan	JPN	japan_moe_2016b	1982	3500	0	0	-1	0	0	0	9	Official Report	Physical Bureau, Ministry of Education	Statistics of School Physical Examination	various					Ministry of Education
Japan	JPN	japan_moe_2016b	1983	3500	0	0	-1	0	0	0	9	Official Report	Physical Bureau, Ministry of Education	Statistics of School Physical Examination	various					Ministry of Education
Japan	JPN	japan_moe_2016b	1984	3500	0	0	-1	0	0	0	9	Official Report	Physical Bureau, Ministry of Education	Statistics of School Physical Examination	various					Ministry of Education
Japan	JPN	japan_moe_2016b	1985	3500	0	0	-1	0	0	0	9	Official Report	Physical Bureau, Ministry of Education	Statistics of School Physical Examination	various					Ministry of Education
Japan	JPN	japan_nns_1990	1985	1893	0	0	-1	0	0	0	9	Official Report	Ministry of Welfare	The National Nutrition Survey Japan	1992					Ministry of Welfare
Japan	JPN	japan_moe_2016b	1986	3500	0	0	-1	0	0	0	9	Official Report	Physical Bureau, Ministry of Education	Statistics of School Physical Examination	various					Ministry of Education
Japan	JPN	japan_moe_2016b	1987	3500	0	0	-1	0	0	0	9	Official Report	Physical Bureau, Ministry of Education	Statistics of School Physical Examination	various					Ministry of Education
Japan	JPN	japan_moe_2016b	1988	3500	0	0	-1	0	0	0	9	Official Report	Physical Bureau, Ministry of Education	Statistics of School Physical Examination	various					Ministry of Education
Japan	JPN	japan_moe_2016b	1989	3500	0	0	-1	0	0	0	9	Official Report	Physical Bureau, Ministry of Education	Statistics of School Physical Examination	various					Ministry of Education
Japan	JPN	japan_moe_2016b	1990	3500	0	0	-1	0	0	0	9	Official Report	Physical Bureau, Ministry of Education	Statistics of School Physical Examination	various					Ministry of Education
Japan	JPN	japan_nns_1995	1990	1502	0	0	-1	0	0	0	9	Official Report	Ministry of Welfare	The National Nutrition Survey Japan	1997					Ministry of Welfare
Japan	JPN	japan_hattori_2002	1990.5	119737	0	0	-1	0	0	0	9	Published Article	Hattori, Komei and Hirohara, Toshie	Age Change of Power in Weight/Height Indices Used as Indicators of Adiposity in Japanese	2002	American Journal of Human Biology	14	2	275-279
Japan	JPN	japan_moe_2016b	1991	3500	0	0	-1	0	0	0	9	Official Report	Physical Bureau, Ministry of Education	Statistics of School Physical Examination	various					Ministry of Education
Japan	JPN	japan_moe_2016b	1992	3500	0	0	-1	0	0	0	9	Official Report	Physical Bureau, Ministry of Education	Statistics of School Physical Examination	various					Ministry of Education
Japan	JPN	japan_moe_2016b	1993	3500	0	0	-1	0	0	0	9	Official Report	Physical Bureau, Ministry of Education	Statistics of School Physical Examination	various					Ministry of Education
Japan	JPN	japan_moe_2016b	1994	3500	0	0	-1	0	0	0	9	Official Report	Physical Bureau, Ministry of Education	Statistics of School Physical Examination	various					Ministry of Education
Japan	JPN	japan_moe_2016b	1995	3500	0	0	-1	0	0	0	9	Official Report	Physical Bureau, Ministry of Education	Statistics of School Physical Examination	various					Ministry of Education
Japan	JPN	japan_nns_2000	1995	1035	0	0	-1	0	0	0	9	Official Report	Ministry of Health, Labour and Welfare	The National Nutrition Survey Japan	2002					Ministry of Health, Labour and Welfare
Japan	JPN	japan_moe_2016b	1996	3500	0	0	-1	0	0	0	9	Official Report	Physical Bureau, Ministry of Education	Statistics of School Physical Examination	various					Ministry of Education
Japan	JPN	japan_moe_2016c	1997	3500	0	0	-1	0	0	0	9	Official Report	Physical Bureau, Ministry of Education	Statistics of School Physical Examination	various					Ministry of Education
Japan	JPN	japan_moe_2016c	1998	3500	0	0	-1	0	0	0	9	Official Report	Physical Bureau, Ministry of Education	Statistics of School Physical Examination	various					Ministry of Education
Japan	JPN	japan_moe_2016c	1999	3500	0	0	-1	0	0	0	9	Official Report	Physical Bureau, Ministry of Education	Statistics of School Physical Examination	various					Ministry of Education
Japan	JPN	japan_moe_2016c	2000	3500	0	0	-1	0	0	0	9	Official Report	Physical Bureau, Ministry of Education	Statistics of School Physical Examination	various					Ministry of Education
Japan	JPN	japan_moe_2016c	2001	3500	0	0	-1	0	0	0	9	Official Report	Physical Bureau, Ministry of Education	Statistics of School Physical Examination	various					Ministry of Education
Japan	JPN	japan_moe_2016c	2002	3500	0	0	-1	0	0	0	9	Official Report	Physical Bureau, Ministry of Education	Statistics of School Physical Examination	various					Ministry of Education
Japan	JPN	japan_moe_2016c	2003	3500	0	0	-1	0	0	0	9	Official Report	Physical Bureau, Ministry of Education	Statistics of School Physical Examination	various					Ministry of Education
Japan	JPN	japan_moe_2016c	2004	3500	0	0	-1	0	0	0	9	Official Report	Physical Bureau, Ministry of Education	Statistics of School Physical Examination	various					Ministry of Education
Japan	JPN	japan_moe_2016c	2005	3500	0	0	-1	0	0	0	9	Official Report	Physical Bureau, Ministry of Education	Statistics of School Physical Examination	various					Ministry of Education
Japan	JPN	japan_moe_2016c	2006	3500	0	0	-1	0	0	0	9	Official Report	Physical Bureau, Ministry of Education	Statistics of School Physical Examination	various					Ministry of Education
Japan	JPN	japan_moe_2016c	2007	3500	0	0	-1	0	0	0	9	Official Report	Physical Bureau, Ministry of Education	Statistics of School Physical Examination	various					Ministry of Education
Japan	JPN	japan_moe_2016c	2008	3500	0	0	-1	0	0	0	9	Official Report	Physical Bureau, Ministry of Education	Statistics of School Physical Examination	various					Ministry of Education
Japan	JPN	japan_moe_2016c	2009	3500	0	0	-1	0	0	0	9	Official Report	Physical Bureau, Ministry of Education	Statistics of School Physical Examination	various					Ministry of Education
Japan	JPN	japan_moe_2016c	2010	3500	0	0	-1	0	0	0	9	Official Report	Physical Bureau, Ministry of Education	Statistics of School Physical Examination	various					Ministry of Education
Japan	JPN	japan_moe_2016c	2011	3500	0	0	-1	0	0	0	9	Official Report	Physical Bureau, Ministry of Education	Statistics of School Physical Examination	various					Ministry of Education
Jordan	JOR	jordan_icnnd_1963	1959.5	836	-1	0	0	0	-1	-1	7	Official Report	Interdepartmental Committee on Nutrition for National Defense	Nutrition Survey on infants and preschool children in Jordan	1964					ICNND
Kazakhstan	KAZ	kazakhstan_1964_3	1959.14	2492	0	0	-1	-2	0	0	7	Article	Brainerd, Elizabeth	Reassessing the Standard of Living in the Soviet Union: An Analysis Using Archival and Anthropometric Data	2010	Journal of Economic History	70	1	83-117
Kazakhstan	KAZ	kazakhstan_1964_3	1959.14	842	0	0	-1	-2	-1	0	6	Article	Brainerd, Elizabeth	Reassessing the Standard of Living in the Soviet Union: An Analysis Using Archival and Anthropometric Data	2010	Journal of Economic History	70	1	83-117
Kazakhstan	KAZ	kazakhstan_1968_3	1961.3	611	0	0	-1	-1	-1	0	7	Article	Brainerd, Elizabeth	Reassessing the Standard of Living in the Soviet Union: An Analysis Using Archival and Anthropometric Data	2010	Journal of Economic History	70	1	83-117
Kazakhstan	KAZ	kazakhstan_1968_3	1961.3	1088	-1	0	-1	-2	0	0	6	Article	Brainerd, Elizabeth	Reassessing the Standard of Living in the Soviet Union: An Analysis Using Archival and Anthropometric Data	2010	Journal of Economic History	70	1	83-117
Kazakhstan	KAZ	kazakhstan_1968_3	1961.3	874	-1	0	-1	-2	-1	0	5	Article	Brainerd, Elizabeth	Reassessing the Standard of Living in the Soviet Union: An Analysis Using Archival and Anthropometric Data	2010	Journal of Economic History	70	1	83-117
Kazakhstan	KAZ	kazakhstan_1968_3	1961.3	1194	0	0	0	-2	0	0	8	Article	Brainerd, Elizabeth	Reassessing the Standard of Living in the Soviet Union: An Analysis Using Archival and Anthropometric Data	2010	Journal of Economic History	70	1	83-117
Kazakhstan	KAZ	kazakhstan_1968_3	1961.3	597	0	0	-1	-1	-1	0	7	Article	Brainerd, Elizabeth	Reassessing the Standard of Living in the Soviet Union: An Analysis Using Archival and Anthropometric Data	2010	Journal of Economic History	70	1	83-117
Kazakhstan	KAZ	kazakhstan_1970_5	1962.5	1050	0	0	-1	-3	0	-1	5	Article	Brainerd, Elizabeth	Reassessing the Standard of Living in the Soviet Union: An Analysis Using Archival and Anthropometric Data	2010	Journal of Economic History	70	1	83-117
Kazakhstan	KAZ	kazakhstan_1969_3	1965.5	121	0	0	-1	-2	-2	0	5	Article	Brainerd, Elizabeth	Reassessing the Standard of Living in the Soviet Union: An Analysis Using Archival and Anthropometric Data	2010	Journal of Economic History	70	1	83-117
Kazakhstan	KAZ	kazakhstan_1980_4	1974.68	2096	0	0	-1	-1	0	0	8	Article	Brainerd, Elizabeth	Reassessing the Standard of Living in the Soviet Union: An Analysis Using Archival and Anthropometric Data	2010	Journal of Economic History	70	1	83-117
Kazakhstan	KAZ	kazakhstan_1980_4	1974.68	2678	0	0	-1	-2	0	0	7	Article	Brainerd, Elizabeth	Reassessing the Standard of Living in the Soviet Union: An Analysis Using Archival and Anthropometric Data	2010	Journal of Economic History	70	1	83-117
Kazakhstan	KAZ	kazakhstan_1980_4	1974.68	2076	0	0	-1	-1	0	0	8	Article	Brainerd, Elizabeth	Reassessing the Standard of Living in the Soviet Union: An Analysis Using Archival and Anthropometric Data	2010	Journal of Economic History	70	1	83-117
Kazakhstan	KAZ	kazakhstan_1980_4	1974.68	3601	0	0	-1	-2	0	0	7	Article	Brainerd, Elizabeth	Reassessing the Standard of Living in the Soviet Union: An Analysis Using Archival and Anthropometric Data	2010	Journal of Economic History	70	1	83-117
Kazakhstan	KAZ	kazakhstan_1981_4	1979.35	1348	0	0	0	-1	0	0	9	Article	Brainerd, Elizabeth	Reassessing the Standard of Living in the Soviet Union: An Analysis Using Archival and Anthropometric Data	2010	Journal of Economic History	70	1	83-117
Kazakhstan	KAZ	kazakhstan_1981_4	1979.35	1058	0	0	0	-2	0	0	8	Article	Brainerd, Elizabeth	Reassessing the Standard of Living in the Soviet Union: An Analysis Using Archival and Anthropometric Data	2010	Journal of Economic History	70	1	83-117
Kazakhstan	KAZ	kazakhstan_1981_4	1979.35	1136	0	0	0	-1	0	0	9	Article	Brainerd, Elizabeth	Reassessing the Standard of Living in the Soviet Union: An Analysis Using Archival and Anthropometric Data	2010	Journal of Economic History	70	1	83-117
Kazakhstan	KAZ	kazakhstan_1981_4	1979.35	1844	0	0	0	-2	0	0	8	Article	Brainerd, Elizabeth	Reassessing the Standard of Living in the Soviet Union: An Analysis Using Archival and Anthropometric Data	2010	Journal of Economic History	70	1	83-117
Kenya	KEN	kenya_orr_1931	1923	535	-2	0	-1	-2	-1	-1	3	Official Report	Orr, J. B. and Gilks, J. L.	Sixth Report of the Dietetics Committee of the Economic Advisory Council	1931					Medical Research Council
Kenya	KEN	kenya_mackay_1952	1944.5	660	0	0	-1	-3	-1	0	5	Published Article	MacKay, D. H. and Martin, W. J.	Dentition and Physique of Bantu Children	1952	The Journal of Tropical Medicine and Hygiene	45		265-275
Kenya	KEN	kenya_jansen_1984	1969	911	0	0	-1	-2	-1	0	6	Published Article	Jansen, A. A. J.	Weight, Height, Weight-For-Height and Quetelet's Index of Akamba Schoolchildren and Adults	1984	East African Medical Journal	61	4	272-282
Kenya	KEN	kenya_cbs_1979	1974.5	2149	-1	0	-1	0	0	0	8	Official Report	Central Bureau of Statistics	Report of the Child Nutrition Survey 1978/79	1979					Central Bureau of Statistics
Kenya	KEN	kenya_hoorweg_1983	1975.5	900	0	0	0	-3	-1	0	6	Official Report	Hoorweg, Jan and Niemeijer, Rudo and van Steenbergen, Wil	Nutrition Survey in Murang'a District, Kenya	1983					African Studies Centre
Kuwait	KWT	kuwait_bayoumi_1985b	1975.5	5132	0	0	-1	0	0	0	9	Published Article	Bayoumi, Ahmed and Moussa, Mohamed A. A.	Kuwait Nutritional Survey: Comparison of the Nutritional Status of Kuwaiti Children Aged 6-9 Years with the NCHS/CDC Reference Population	1985	International Journal of Epidemiology	14	3	415-419
Kuwait	KWT	kuwait_bayoumi_1985	1981	1398	0	0	-1	0	0	-1	8	Published Article	Bayoumi, Ahmed and Moussa, Mohamed A. A.	Kuwait nutritional survey: comparison of the nutritional status of Kuwaiti children aged 0-5 years with the NCHS/CDC reference population	1985	Bulletin of the World Health Organization	63	3	521-526
Kuwait	KWT	kuwait_alisa_2000	1986.5	8957	0	0	-1	0	0	0	9	Published Article	Al-Isa, Abdulwahab Naser and Moussa, Mohamed A. A.	Nutritional status of Kuwaiti elementary school children aged 6–10 years: comparison with the NCHS/CDC reference population	2000	International Journal of Food Sciences and Nutrition	51	4	221-228
Kuwait	KWT	kuwait_alisa_1995	1987	1772	-1	0	-1	0	0	0	8	Published Article	Al-Isa, Abdulwahab Naser and Bener, A.	The growth pattern of Kuwaiti pre-school children compared to NCHS/CDC reference population	1995	Journal of the Royal Society of Health	115	3	159-163
Kyrgyzstan	KGZ	kyrgyzstan_1928_43	1922	450	0	0	-1	-3	-2	-1	3	Article	Brainerd, Elizabeth	Reassessing the Standard of Living in the Soviet Union: An Analysis Using Archival and Anthropometric Data	2010	Journal of Economic History	70	1	83-117
Kyrgyzstan	KGZ	kyrgyzstan_1960_2	1952.4	592	0	0	-1	-3	-1	0	5	Article	Brainerd, Elizabeth	Reassessing the Standard of Living in the Soviet Union: An Analysis Using Archival and Anthropometric Data	2010	Journal of Economic History	70	1	83-117
Kyrgyzstan	KGZ	kyrgyzstan_1960_2	1952.4	622	0	0	-1	-3	-1	0	5	Article	Brainerd, Elizabeth	Reassessing the Standard of Living in the Soviet Union: An Analysis Using Archival and Anthropometric Data	2010	Journal of Economic History	70	1	83-117
Kyrgyzstan	KGZ	kyrgyzstan_1961_2	1955.5	847	0	0	-1	-3	-1	0	5	Article	Brainerd, Elizabeth	Reassessing the Standard of Living in the Soviet Union: An Analysis Using Archival and Anthropometric Data	2010	Journal of Economic History	70	1	83-117
Kyrgyzstan	KGZ	kyrgyzstan_1961_2	1955.5	918	0	0	-1	-3	-1	0	5	Article	Brainerd, Elizabeth	Reassessing the Standard of Living in the Soviet Union: An Analysis Using Archival and Anthropometric Data	2010	Journal of Economic History	70	1	83-117
Kyrgyzstan	KGZ	kyrgyzstan_1963_3	1958	739	0	0	-1	-1	-1	-1	6	Article	Brainerd, Elizabeth	Reassessing the Standard of Living in the Soviet Union: An Analysis Using Archival and Anthropometric Data	2010	Journal of Economic History	70	1	83-117
Kyrgyzstan	KGZ	kyrgyzstan_miklashevskaya_1979	1961	211	0	0	-1	-2	-2	0	5	Book	Miklashevskaya, N. N. and Solovyeva, V. S. and Godina, E. Z.	Processes of Human Growth in High Altitudes	1979					Mouton Publishers
Kyrgyzstan	KGZ	kyrgyzstan_miklashevskaya_1979	1961	363	0	0	-1	-2	-2	0	5	Book	Miklashevskaya, N. N. and Solovyeva, V. S. and Godina, E. Z.	Processes of Human Growth in High Altitudes	1979					Mouton Publishers
Kyrgyzstan	KGZ	kyrgyzstan_1972_3	1966.57	3291	0	0	-1	-3	0	0	6	Article	Brainerd, Elizabeth	Reassessing the Standard of Living in the Soviet Union: An Analysis Using Archival and Anthropometric Data	2010	Journal of Economic History	70	1	83-117
Kyrgyzstan	KGZ	kyrgyzstan_1972_3	1966.57	1088	0	0	-1	-3	0	0	6	Article	Brainerd, Elizabeth	Reassessing the Standard of Living in the Soviet Union: An Analysis Using Archival and Anthropometric Data	2010	Journal of Economic History	70	1	83-117
Latvia	LVA	latvia_1960_2	1950.5	603	0	0	-1	-3	-1	0	5	Article	Brainerd, Elizabeth	Reassessing the Standard of Living in the Soviet Union: An Analysis Using Archival and Anthropometric Data	2010	Journal of Economic History	70	1	83-117
Latvia	LVA	latvia_1960_45	1950.5	450	0	0	-1	-3	-2	-1	3	Article	Brainerd, Elizabeth	Reassessing the Standard of Living in the Soviet Union: An Analysis Using Archival and Anthropometric Data	2010	Journal of Economic History	70	1	83-117
Latvia	LVA	latvia_1962_2	1957.22	1810	0	0	-1	-3	0	0	6	Article	Brainerd, Elizabeth	Reassessing the Standard of Living in the Soviet Union: An Analysis Using Archival and Anthropometric Data	2010	Journal of Economic History	70	1	83-117
Latvia	LVA	latvia_1969_3	1962.77	2688	0	0	-1	-3	0	0	6	Article	Brainerd, Elizabeth	Reassessing the Standard of Living in the Soviet Union: An Analysis Using Archival and Anthropometric Data	2010	Journal of Economic History	70	1	83-117
Latvia	LVA	latvia_1969_3	1962.77	2455	0	0	-1	-3	0	0	6	Article	Brainerd, Elizabeth	Reassessing the Standard of Living in the Soviet Union: An Analysis Using Archival and Anthropometric Data	2010	Journal of Economic History	70	1	83-117
Latvia	LVA	latvia_1975_4	1965.5	572	0	0	-1	-1	-1	0	7	Article	Brainerd, Elizabeth	Reassessing the Standard of Living in the Soviet Union: An Analysis Using Archival and Anthropometric Data	2010	Journal of Economic History	70	1	83-117
Latvia	LVA	latvia_1978_4	1973.22	1800	0	0	-1	-1	0	0	8	Article	Brainerd, Elizabeth	Reassessing the Standard of Living in the Soviet Union: An Analysis Using Archival and Anthropometric Data	2010	Journal of Economic History	70	1	83-117
Latvia	LVA	latvia_1979_4	1974.22	1800	0	0	-1	-3	0	0	6	Article	Brainerd, Elizabeth	Reassessing the Standard of Living in the Soviet Union: An Analysis Using Archival and Anthropometric Data	2010	Journal of Economic History	70	1	83-117
Latvia	LVA	latvia_1976_4	1974.33	1000	-1	0	0	-3	0	0	6	Article	Brainerd, Elizabeth	Reassessing the Standard of Living in the Soviet Union: An Analysis Using Archival and Anthropometric Data	2010	Journal of Economic History	70	1	83-117
Libya	LBY	libya_abounaja_1986	1975	750	0	0	-1	0	-1	0	8	Other	Abounaja, Sadik Sadik	ANTHROPOMETRIC STANDARDS FOR LIBYAN CHILDREN AGED 6 TO 17 YEARS	1986	PhD thesis, University of Glasgow.			1-300
Libya	LBY	libya_abudejaja_1980	1976.5	2275	0	-1	0	-3	0	0	6	Published Article	Abudejaja, Awad and Singh, Ratan and Khan, M. Amanullah and Gupta, B. S.	Anthropometric Measurements in Children up to 5 Years of Age in Bouhadema Area, Benghazi	1980	Garyounis Medical Journal	3		163-173
Libya	LBY	libya_hameida_2002b_1979data	1976.5	624	0	0	0	-3	-1	0	6	Published Article	Hameida, J. and Billot, L.	Nutritional status of Libyan children in 2000 compared with 1979	2002	Eastern Mediterranean Health Journal	8	2.3	261-271
Libya	LBY	libya_shamssain_1989	1981	458	0	0	-1	-3	-2	0	4	Published Article	Shamssain, Mohammad H.	Growth Rate and Anthropometry of a Libyan Population	1989	Journal of Tropical Pediatrics	35		306-311
Lithuania	LTU	lithuania_1958_2	1949	994	-1	0	-1	-3	-1	0	4	Article	Brainerd, Elizabeth	Reassessing the Standard of Living in the Soviet Union: An Analysis Using Archival and Anthropometric Data	2010	Journal of Economic History	70	1	83-117
Lithuania	LTU	lithuania_1962_2	1953	845	0	0	-1	-2	-1	0	6	Article	Brainerd, Elizabeth	Reassessing the Standard of Living in the Soviet Union: An Analysis Using Archival and Anthropometric Data	2010	Journal of Economic History	70	1	83-117
Lithuania	LTU	lithuania_1961_2	1956	1959	0	0	-1	-3	0	0	6	Article	Brainerd, Elizabeth	Reassessing the Standard of Living in the Soviet Union: An Analysis Using Archival and Anthropometric Data	2010	Journal of Economic History	70	1	83-117
Lithuania	LTU	lithuania_1966_3	1960.33	885	-1	0	-1	-3	-1	0	4	Article	Brainerd, Elizabeth	Reassessing the Standard of Living in the Soviet Union: An Analysis Using Archival and Anthropometric Data	2010	Journal of Economic History	70	1	83-117
Lithuania	LTU	lithuania_1966_3	1960.33	2184	0	0	-1	-3	0	0	6	Article	Brainerd, Elizabeth	Reassessing the Standard of Living in the Soviet Union: An Analysis Using Archival and Anthropometric Data	2010	Journal of Economic History	70	1	83-117
Lithuania	LTU	lithuania_1967_3	1962	2844	0	0	-1	-3	0	0	6	Article	Brainerd, Elizabeth	Reassessing the Standard of Living in the Soviet Union: An Analysis Using Archival and Anthropometric Data	2010	Journal of Economic History	70	1	83-117
Lithuania	LTU	lithuania_1978_4	1973	1740	0	0	-1	-3	0	0	6	Article	Brainerd, Elizabeth	Reassessing the Standard of Living in the Soviet Union: An Analysis Using Archival and Anthropometric Data	2010	Journal of Economic History	70	1	83-117
Malawi	MWI	malawi_berry_1992	1934.5	1496	-1	0	-1	0	0	-1	7	Book	Berry, Veronica and Petty Cecilia	The Nyasaland Survey Papers 1938-1943: Agriculture, Food and Health	1992					Academy Books Limited
Malawi	MWI	malawi_burgess_1971	1967.5	278	0	0	0	-2	-2	0	6	Official Report	Burgess, Henry Jacques Leslie and Wheeler, E.	Lower Shire nutrition survey: a report of a nutritional status and dietary survey carried out in Ngabu area, April/May 1970	1970					Ministry of Health
Malawi	MWI	malawi_pelletier_1991	1984	1770	0	0	0	-2	0	0	8	Published Article	Pelletier, David L. and Low, Jan W. and Msukwa, Louis A. H.	Malawi Maternal and Child Nutrition Study: Study Design and Anthropometric Characteristics of Children and Adults	1991	American Journal of Human Biology	3	4	347-361
Malaysia	MYS	malaysia_williams_1934	1926	1218	-1	0	-1	-2	0	-1	5	Published Article	Williams, C. H.	The Health of Indian Estate School Children	1934	The Malayan Medical Journal	9		154-160
Malaysia	MYS	malaysia_williams_1938	1927	3518	0	0	-1	-2	0	-1	6	Published Article	Williams, C. H.	A Short Note on the Average Weights and Heights of Malay School Children in the State of Negri Sembilan, F.M.S.	1938	Journal of the Malaya Branch, British Medical Association	1	4	350-354
Malaysia	MYS	malaysia_bong_2012	1992	6300	0	0	-1	-1	0	0	8	Published Article	Bong Y. B. and Shariff A. A. and Majid A. M. and Merican A. F.	Reference Charts for Height and Weight of School Children from West Malaysia in Comparison with the United States Centers for Disease Control and Prevention	2012	Iranian Journal of Public Health	41	2	27-38
Malaysia	MYS	malaysia_bong_2015	2008	3738	0	0	-1	0	0	0	9	Published Article	Bong Y and Shariff A. A. and Mohamed A. M. and Merican A. F.	Malaysian growth centiles for children under six years old	2015	Annals of Human Biology	42	2	108-115
Mexico	MEX	mexico_anales_1913	1902.5	3500	0	0	-1	-3	0	-1	5	Official Report	W. G. Gómez	Promedios de peso y estatura de los alumnos de las Escuelas Primarias del Distrito Federal, según los atos recogidos en los años escolares de 1910 á 1912	1913	Anales de Higiene Escolar	2	4	238-244	Servicio Higiénico del Ramo de la Instrucción Pública
Mexico	MEX	mexico_sep_1926	1915	4200	0	0	-1	-3	0	-1	5	Official Report	Santamaría, Rafael	"Tabla de segmentos antropométricos"	1926					SEP, Departamento de Psicopedagogía Médico-escolar
Mexico	MEX	mexico_sep_1931	1922.5	420	0	0	-1	-3	-2	-1	3	Published Article	Secretaría de Educación Pública	Labores desarrolladas en la sección de pedagogía durante el mes de febrero (mayo) de 1931	1931	Boletín de la Secretaría de Educación Pública	10	5 & 8
Mexico	MEX	mexico_ramos-galvan_1978	1967	4200	0	0	-1	-3	0	-1	5	Published Article	Ramos-Galván, Rafael.	Análisis de dos estudios de peso y talla hechos con 50 años de diferencia en niños de la ciudad de México	1978	Boletin Medico Del Hospital Infantil De Mexico 441–63.	35	3	441–63
Moldova	MDA	moldova_1961_2	1952	1734	0	0	-1	-3	0	0	6	Article	Brainerd, Elizabeth	Reassessing the Standard of Living in the Soviet Union: An Analysis Using Archival and Anthropometric Data	2010	Journal of Economic History	70	1	83-117
Moldova	MDA	moldova_1963_2	1953	897	0	0	-1	-1	-1	0	7	Article	Brainerd, Elizabeth	Reassessing the Standard of Living in the Soviet Union: An Analysis Using Archival and Anthropometric Data	2010	Journal of Economic History	70	1	83-117
Moldova	MDA	moldova_1969_3	1960	1078	0	0	-1	-3	0	0	6	Article	Brainerd, Elizabeth	Reassessing the Standard of Living in the Soviet Union: An Analysis Using Archival and Anthropometric Data	2010	Journal of Economic History	70	1	83-117
Moldova	MDA	moldova_1967_3	1962.22	2054	0	0	-1	-1	0	0	8	Article	Brainerd, Elizabeth	Reassessing the Standard of Living in the Soviet Union: An Analysis Using Archival and Anthropometric Data	2010	Journal of Economic History	70	1	83-117
Moldova	MDA	moldova_1972_3	1963	854	0	0	-1	-3	-1	0	5	Article	Brainerd, Elizabeth	Reassessing the Standard of Living in the Soviet Union: An Analysis Using Archival and Anthropometric Data	2010	Journal of Economic History	70	1	83-117
Moldova	MDA	moldova_1970_3	1964.97	1059	0	0	-1	-1	0	0	8	Article	Brainerd, Elizabeth	Reassessing the Standard of Living in the Soviet Union: An Analysis Using Archival and Anthropometric Data	2010	Journal of Economic History	70	1	83-117
Moldova	MDA	moldova_1970_3	1964.97	2140	0	0	0	-3	0	0	7	Article	Brainerd, Elizabeth	Reassessing the Standard of Living in the Soviet Union: An Analysis Using Archival and Anthropometric Data	2010	Journal of Economic History	70	1	83-117
Moldova	MDA	moldova_1971_3	1969.5	1188	0	0	0	-1	0	0	9	Article	Brainerd, Elizabeth	Reassessing the Standard of Living in the Soviet Union: An Analysis Using Archival and Anthropometric Data	2010	Journal of Economic History	70	1	83-117
Morocco	MAR	morocco_loukid_1991	1978.5	369	0	0	-1	-3	-2	0	4	Published Article	Loukid, Mohamed and Motero, Pilar	Croissance des enfants de la ville de Marrakech (Maroc) : analyse comparative avec des enfants espagnols	1991	Bulletins et Mémoires de la Société d'anthropologie de Paris, Nouvelle Série	3	03apr2023	211-224
Nepal	NPL	nepal_martorell_1984	1973	453	0	0	-1	-3	-2	0	4	Published Article	Martorell, Reynaldo and Leslie, Joanne and Moock, Peter R.	Characteristics and determinants of child nutritional status in Nepal	1984	The American Journal of Clinical Nutrition	39		74-86
Netherlands	NLD	netherlands_moquette_1907	1895	560	0	-1	-1	-3	-1	-1	3	Book	Moquette, J. J. R.	Onderzoeken over volksvoeding in de gemeente Utrecht	1917				1-299	P. den Boer (Utrecht)
Netherlands	NLD	netherlands_lubsen_1917	1907	2593	0	0	-1	-3	0	-1	5	Article	Lubsen, J.	Gegevens over den voedingstoestand der Amsterdamsche schoolkinderen in januari 1917	1917	Nederlands Tijdschrift voor Geneeskunde (NTvG)	61		1865-1879
Netherlands	NLD	netherlands_lubsen_1917	1908	2780	0	0	-1	-3	0	-1	5	Article	Lubsen, J.	Gegevens over den voedingstoestand der Amsterdamsche schoolkinderen in januari 1917	1917	Nederlands Tijdschrift voor Geneeskunde (NTvG)	61		1865-1879
Netherlands	NLD	netherlands_van der meer_1916	1908	2593	0	0	-1	-3	0	-1	5	Article	Meer, Van Der,	Verslag omtrent een onderzoek naar den voedingstoestand van een deel der schoolbevolking ingesteld in Janari 1916 te Amsterdam	1916	Nederlands Tijdschrift voor Geneeskunde (NTvG)	60		2041-2057
Netherlands	NLD	netherlands_heijden_1928	1915	1825	0	0	-1	-3	0	0	6	Book	Haas	Een nieuwe methode ter bepaling van den voedingstoestand van schoolkinderen	1928					Boosten & Stols (Maastricht )
Netherlands	NLD	netherlands_ggd_1936	1925	3708	0	0	-1	-3	0	-1	5	Published Article	Medisch Statistisch Bureau van den Gemeentelijken Geneeskundigen en Gezondheidsdienst van Amsterdam	Onderzoek naar den Voedingstoestand van Schoolkinderen te Amsterdam 1936	1936	Tijdschrift voor Sociale Geneeskunde	14	38	177-?
Netherlands	NLD	netherlands_ggd_1948	1929	5600	0	0	-1	-3	0	0	6	Published Article	Gemeentelijke Geneeskundige en Gezondheidsdienst Amsterdam	Onderzoek naar de Voedingstostand van Schoolkinderen te Amsterdam 1947 en 1948	1948	Tijdschrift voor sociale Geneeskunde		4	361-371
Netherlands	NLD	netherlands_gorterdehaas_1947	1929	2800	0	0	-1	-3	0	-1	5	Article	Gorter, de Haas	Gewicht en lengte van 30.000 schoolkinderen te Batavia	1947	Maandschrift voor kindergeneeskunde	15	5	154-202	Stenfert Kroese (Leiden)
Netherlands	NLD	netherlands_ggd_1945	1930	5600	0	0	-1	-3	0	0	6	Published Article	Tuntler, J.H.	Onderzoek naar den Voedingstoestand van Schoolkinderen te Amsterdam 1935-1945	1945	Tijdschrift voor sociale geschiedenis			106-124
Netherlands	NLD	netherlands_gorterdehaas_1947	1930	2800	0	0	-1	-3	0	-1	5	Article	Gorter, de Haas	Gewicht en lengte van 30.000 schoolkinderen te Batavia	1947	Maandschrift voor kindergeneeskunde	15	5	154-202	Stenfert Kroese (Leiden)
Netherlands	NLD	netherlands_ggd_1946	1936	5600	0	0	-1	-3	0	0	6	Published Article	Bureau Bedrijfscontrole en Statistiek van den Gemeentelijken Geneeskundigen en Gezondheidsdienst van Amsterdam	Onderzoek naar den Voedingstoestand van Schoolkinderen te Amsterdam 1946	1946	Tijdschrift voor Sociale Geneeskunde		2	298-?
Netherlands	NLD	netherlands_ggd_1948	1936	5600	0	0	-1	-3	0	0	6	Published Article	Gemeentelijke Geneeskundige en Gezondheidsdienst Amsterdam	Onderzoek naar de Voedingstostand van Schoolkinderen te Amsterdam 1947 en 1948	1948	Tijdschrift voor sociale Geneeskunde		4	361-371
Netherlands	NLD	netherlands_ggd_1946	1937	5600	0	0	-1	-3	0	0	6	Published Article	Bureau Bedrijfscontrole en Statistiek van den Gemeentelijken Geneeskundigen en Gezondheidsdienst van Amsterdam	Onderzoek naar den Voedingstoestand van Schoolkinderen te Amsterdam 1946	1946	Tijdschrift voor Sociale Geneeskunde		2	298-?
Netherlands	NLD	netherlands_ggd_1948	1937	5600	0	0	-1	-3	0	0	6	Published Article	Gemeentelijke Geneeskundige en Gezondheidsdienst Amsterdam	Onderzoek naar de Voedingstostand van Schoolkinderen te Amsterdam 1947 en 1948	1948	Tijdschrift voor sociale Geneeskunde		4	361-371
Netherlands	NLD	netherlands_ggd_1948	1938	5600	0	0	-1	-3	0	0	6	Published Article	Gemeentelijke Geneeskundige en Gezondheidsdienst Amsterdam	Onderzoek naar de Voedingstostand van Schoolkinderen te Amsterdam 1947 en 1948	1948	Tijdschrift voor sociale Geneeskunde		4	361-371
Netherlands	NLD	netherlands_ggd_1948	1939	5600	0	0	-1	-3	0	0	6	Published Article	Gemeentelijke Geneeskundige en Gezondheidsdienst Amsterdam	Onderzoek naar de Voedingstostand van Schoolkinderen te Amsterdam 1947 en 1948	1948	Tijdschrift voor sociale Geneeskunde		4	361-371
Netherlands	NLD	netherlands_oppers_1963	1945	2448	0	-1	-1	-3	0	0	5	Book	Oppers	Metingen aan schoolkinderen in de 20e eeuw	1963
Netherlands	NLD	netherlands_vanalbada_1956	1945	7000	0	0	-1	-1	0	-1	7	Book	Albada, van, L. E. W.	Intelligentie en lichamelijke gesteldheid	1956					Van Gorcum (Assen)
Netherlands	NLD	netherlands_adam_1963	1949	920	0	0	-1	-3	-1	-1	4	Book	Adam, H.F.	Een sociaal peadiatrische studie van het Hb. gehalte van 5009 schoolkindern van 4 t/m 14 jaar	1963					Den Oudsten
Netherlands	NLD	netherlands_adam_1963	1949	2352	0	0	-1	-3	0	-1	5	Book	Adam, H.F.	Een sociaal peadiatrische studie van het Hb. gehalte van 5009 schoolkindern van 4 t/m 14 jaar	1963					Den Oudsten
Netherlands	NLD	netherlands_dewijndehaas_1960	1950	6300	-1	0	-1	0	0	0	8	Published Article	de Wijn, J.F. and de Haas, J.H.	Groeidiagrammen van 1-25 jarigen in Nederland	1960	Verhandelingen Nederlands Instituut voor Praeventieve Geneeskunde	49		1-29
Netherlands	NLD	netherlands_vanwieringen_1972	1960	20321	0	0	-1	0	0	0	9	Book	van Wieringen, J.C.	Seculaire groeiverschuiving lengte en gewicht surveys 1694-1966 in Nederland in historisch perpectief	1972
Netherlands	NLD	netherlands_vanwieringenwafelbakkerverbruggedehaas_1968	1960	11900	0	0	-1	0	0	0	9	Book	van Wieringen, J.C., Wafelbakker, F., Verburgge, H.P. and de Haas, J.H.	Groeidiagrammen Nederland 1965	1968					Wolters-Noordhoff
Netherlands	NLD	netherlands_gerver_1988	1975	5950	0	0	-1	-3	0	0	6	Book	Gerver, W.J.M.	Measurement of the body proportions in children (the Oosterwolde study)	1988
Netherlands	NLD	netherlands_gerver_2001	1990	5950	0	0	-1	-3	0	0	6	Book	Gerver, W.J.M.	Het Groei-onderzoek Zuid-Limburg.	2001
Netherlands	NLD	netherlands_vandewalle_2004	1995	350	0	-1	0	-3	-2	-1	3	Book	Van de Walle, V.E.K.M.	L'Aemi Longitudinal Auxology Evaluation of Maastricht Infants	2004
New Zealand	NZL	newzealand_education_1914	1904	11133	-1	0	-1	0	0	-1	7	Official Report	Minister of Education	Medical Inspection of Schools and School-Children	1914
New Zealand	NZL	newzealand_health_1927	1915	1516	-1	0	-1	0	0	-1	7	Official Report	Paterson, Ada G. and Marsden, E.	Physical Growth and Mental Attainment: New Zealand School-Children	1927					Department of Health
New Zealand	NZL	newzealand_paterson&marsden_1927	1916	2216	0	0	-1	0	0	-1	8	Official Report	Paterson, Ada G. and Marsden, E.	Physical Growth and Mental Attainment: New Zealand School-Children	1927					The New Zealand Department of Health
New Zealand	NZL	newzealand_physicaldevelopment_1971	1926	4200	0	0	-1	0	0	-1	8	Official Report	Health Services Research Unit, Department of Health	Physical Development of New Zealand School Children 1969	1971
New Zealand	NZL	newzealand_paterson_1935	1926.5	4200	0	0	-1	0	0	-1	8	Official Report	Paterson, A. G.	Reports of Director, Division of School Hygiene	1935					Department of Health
New Zealand	NZL	newzealand_physicaldevelopment_1971	1946	4200	0	0	-1	0	0	-1	8	Official Report	Health Services Research Unit, Department of Health	Physical Development of New Zealand School Children 1969	1971
New Zealand	NZL	newzealand_physicaldevelopment_1954	1946.5	4200	0	0	-1	0	0	-1	8	Official Report	Health Services Research Unit, Department of Health	Physical Development of New Zealand School Children 1969	1971
New Zealand	NZL	newzealand_physicaldevelopment_1971	1961	12934	0	0	-1	0	0	0	9	Official Report	Health Services Research Unit, Department of Health	Physical Development of New Zealand School Children 1969	1971
Nigeria	NGA	nigeria_morley_1968	1960	4900	0	0	0	-3	0	0	7	Published Article	Morley, D. C. and Woodland, Margaret and Martin, W. J. and Allen, Irene	Heights and Weights of West African Village Children from Birth to the Age of Five	1968	The West African Medical Journal	17	1	164-195
Nigeria	NGA	nigeria_nns_1967	1963	190	-1	0	0	0	-2	-1	6	Official Report	Nutrition Section Office of International Research Nation Institutes of Health	Republic of Nigeria, Nutrition Survey	1967					U.S. Department of Health, Education, and Welfare
Nigeria	NGA	nigeria_johnson_1972	1965	150	0	0	-1	-3	-2	0	4	Published Article	Johnson, T. Osotayo	The Physique of Urban Nigerians in the Adolescent Period	1972	Journal of Tropical Pediatrics	18	2	134-138
Norway	NOR	norway_schiotz_1917	1905	4710	0	0	-1	-1	0	0	8	Published Article	Schiotz, Carl	En undersøkelse av 10 000 norske skolebarn, saerlig med hensyn til vekstforhold	1917	Medicinsk Revue	10		673-707
Norway	NOR	norway_stavangerstatistiskmaanedsskrift_1918	1909.5	1143	0	0	-1	-3	0	-1	5	Official Report	Stavanger Kommunes Statitiske Kontor	Statistisk Maanedsskift	1918					Boye & Hinna. Boktr.
Norway	NOR	norway_brundtland_1980	1911	9000	0	0	-1	-3	0	-1	5	Published Article	Brundtland, G H and Liestøl, K and Walløe, L	Height, weight and menarcheal age of Oslo schoolchildren during the last 60 years	1980	Annals of Human Biology	7	4	307-322
Norway	NOR	norway_schiotz_1923	1911.5	10628	0	0	-1	-3	0	0	6	Official Report	Schiøtz, Carl	Physical Development of Children and young People during the Age of 7 to 18-20 Years: An Investigation of 28700 Pupils at Public (Elementary) and Higher (Secondary) Schools in Christiania	1923					Brøggerns Boktrykkeri
Norway	NOR	norway_brundtland_1980	1916	9000	0	0	-1	-3	0	-1	5	Published Article	Brundtland, G H and Liestøl, K and Walløe, L	Height, weight and menarcheal age of Oslo schoolchildren during the last 60 years	1980	Annals of Human Biology	7	4	307-322
Norway	NOR	norway_brundtland_1980	1921	9000	0	0	-1	-3	0	-1	5	Published Article	Brundtland, G H and Liestøl, K and Walløe, L	Height, weight and menarcheal age of Oslo schoolchildren during the last 60 years	1980	Annals of Human Biology	7	4	307-322
Norway	NOR	norway_brundtland_1980	1926	9000	0	0	-1	-3	0	-1	5	Published Article	Brundtland, G H and Liestøl, K and Walløe, L	Height, weight and menarcheal age of Oslo schoolchildren during the last 60 years	1980	Annals of Human Biology	7	4	307-322
Norway	NOR	norway_brundtland_1980	1931	9000	0	0	-1	-3	0	-1	5	Published Article	Brundtland, G H and Liestøl, K and Walløe, L	Height, weight and menarcheal age of Oslo schoolchildren during the last 60 years	1980	Annals of Human Biology	7	4	307-322
Norway	NOR	norway_brundtland_1980	1934	9000	0	0	-1	-3	0	-1	5	Published Article	Brundtland, G H and Liestøl, K and Walløe, L	Height, weight and menarcheal age of Oslo schoolchildren during the last 60 years	1980	Annals of Human Biology	7	4	307-322
Norway	NOR	norway_brundtland_1980	1936	9000	0	0	-1	-3	0	-1	5	Published Article	Brundtland, G H and Liestøl, K and Walløe, L	Height, weight and menarcheal age of Oslo schoolchildren during the last 60 years	1980	Annals of Human Biology	7	4	307-322
Norway	NOR	norway_brundtland_1980	1938	9000	0	0	-1	-3	0	-1	5	Published Article	Brundtland, G H and Liestøl, K and Walløe, L	Height, weight and menarcheal age of Oslo schoolchildren during the last 60 years	1980	Annals of Human Biology	7	4	307-322
Norway	NOR	norway_brundtland_1980	1941	9000	0	0	-1	-3	0	-1	5	Published Article	Brundtland, G H and Liestøl, K and Walløe, L	Height, weight and menarcheal age of Oslo schoolchildren during the last 60 years	1980	Annals of Human Biology	7	4	307-322
Norway	NOR	norway_brundtland_1980	1946	9000	0	0	-1	-3	0	-1	5	Published Article	Brundtland, G H and Liestøl, K and Walløe, L	Height, weight and menarcheal age of Oslo schoolchildren during the last 60 years	1980	Annals of Human Biology	7	4	307-322
Norway	NOR	norway_brundtland_1980	1951	9000	0	0	-1	-3	0	-1	5	Published Article	Brundtland, G H and Liestøl, K and Walløe, L	Height, weight and menarcheal age of Oslo schoolchildren during the last 60 years	1980	Annals of Human Biology	7	4	307-322
Norway	NOR	norway_sundal_1957	1951	6982	0	0	-1	-3	0	0	6	Book	Sundal, Alfred	The Norms for Height (Length) and Weight in Healthy Norwegian Children from Birth to 15 Years of Age	1957					A.S John Griegs Boktrykkeri
Norway	NOR	norway_brundtland_1980	1956	9000	0	0	-1	-3	0	-1	5	Published Article	Brundtland, G H and Liestøl, K and Walløe, L	Height, weight and menarcheal age of Oslo schoolchildren during the last 60 years	1980	Annals of Human Biology	7	4	307-322
Norway	NOR	norway_brundtland_1980	1961	9000	0	0	-1	-3	0	-1	5	Published Article	Brundtland, G H and Liestøl, K and Walløe, L	Height, weight and menarcheal age of Oslo schoolchildren during the last 60 years	1980	Annals of Human Biology	7	4	307-322
Norway	NOR	norway_brundtland_1975	1961.5	6868	0	0	-1	-3	0	0	6	Published Article	Brundtland, Gro H and Liestöl, Knut and Wallöe, Lars	Height and Weight of School Children and Adolescent Girls and Boys in Oslo 1970	1975	Acta Paediatrica	64	4	565-573
Norway	NOR	norway_waaler_1983	1964.5	3848	0	0	-1	-3	0	0	6	Published Article	Waaler, P E	Anthropometric studies in Norwegian children	1983	Acta Paediatrica	72	s308	3-41
Norway	NOR	norway_liestol_1995	1971	1050	0	-1	-1	-3	0	-1	4	Published Article	Liestøl, K and Rosenberg, M	Height, weight and menarcheal age of schoolgirls in Olso - an update	1995	Annals of Human Biology	22	3	199-205
Norway	NOR	norway_liestol_1995	1976	1050	0	-1	-1	-3	0	-1	4	Published Article	Liestøl, K and Rosenberg, M	Height, weight and menarcheal age of schoolgirls in Olso - an update	1995	Annals of Human Biology	22	3	199-205
Norway	NOR	norway_juliusson_2013	1999.5	2929	0	0	-1	-3	0	0	6	Published Article	Júlíusson, Péter B and Roelants, Mathieu and Nordal, Eirin and Furevik, Liv and Eide, Geir Egil and Moster, Dag and Hauspie, Roland and Bjerknes, Robert	Growth references for 0-19 year-old children for length/height, weight, body mass index and head circumference	2013	Annals of Human Biology	40	3	220-227
Norway	NOR	norway_skar_2018	2006.5	1451	0	0	-1	-1	0	0	8	Published Article	Skår, Angelica and Joansen Meza, Trina and Morten Fredriksen, Per	Development of weight and height in Norwegian children: The Health Oriented Pedagogical Project (HOPP)	2018	Scandinavian Journal of Public Health	46	s21	3-11
Panama	PAN	panama_minsalud_2013	2005.5	8769	-1	0	-1	0	0	-1	7	Official Report	Ministerio de Salud and Ministerio de Educación and INCAP-OPS/OMS	VII Censo de Talla de Escolares de Primer Grado de las Escuelas Oficiales	2013					Ministerio de Salud / Ministerio de Educación / Instituto de Nutrición de Centro América y Panamá/ Organización Panamericana de la Salud - Organización Mundial de la Salud
Papua New Guinea	PNG	newguinea_heath_1971	1955	102	0	0	-1	-3	-2	0	4	Published Article	Heath, Barbara Honeyman and Carter, J. E. Lindsay	Growth and Somatotype Patterns of Manus Children, Territory of Papua and New Guinea: Application of a Modified Somatotype Method to the Study of Growth Patterns	1971	American Journal of Physical Anthropology	35		49-68
Papua New Guinea	PNG	newguinea_malcolm_1970	1955	930	0	0	-1	-3	-1	0	5	Published Article	Malcom, A	Growth and development of the Bundi child of the New Guinea Highlands	1970	Human Biology	42	2	293-328
Papua New Guinea	PNG	newguinea_malcolm_1969	1960	454	-1	0	-1	-3	-2	0	3	Published Article	Malcolm, L. A.	Growth and Development of the Kaiapit Children of the Markham Valley, New Guinea	1969	American Journal of Physical Anthropology	31		39-52
Papua New Guinea	PNG	newguinea_wark_1969	1965	202	0	0	-1	-3	-2	0	4	Published Article	Wark, Lynette and Malcolm, L. A.	Growth and Development of the Lumi Child in the Sepik District of New Guinea	1969	The Medical Journal of Australia	2	3	129-136
Papua New Guinea	PNG	newguinea_ferro-luzzi_1975	1968	133	-1	0	-1	-2	-2	0	4	Published Article	Ferro-Luzzi, Anna and Norgan, Nicholas G. and Durnin, John V. G. A.	Food intake, its relationship to body weight and age,and its apparent nutritional adequacy in New Guinean children’	1975	The American Journal of Clinical Nutrition	28		1443-1453
Peru	PER	peru_leatherman_1995	1976.5	485	0	0	-1	-3	-2	0	4	Published Article	Leatherman, Thomas L. and Carey, James W. and Thomas, R. Brooke	Socioeconomic Change and Patterns of Growth in the Andes	1995	AMERICAN JOURNAL OF PHYSICAL ANTHROPOLOGY	97		307-321
Peru	PER	peru_pawson_2001	1995	115	0	0	-1	-3	-2	0	4	Published Article	Pawson, Ivan G. and Huicho, Luis and Muro, Manuel and Pachero, Alberto	Growth of Children in Two Economically Diverse Peruvian High-Altitude Communities	2001	AMERICAN JOURNAL OF HUMAN BIOLOGY	13		323-340
Peru	PER	peru_pawson_2001	1995	68	0	0	-1	-3	-3	0	3	Published Article	Pawson, Ivan G. and Huicho, Luis and Muro, Manuel and Pachero, Alberto	Growth of Children in Two Economically Diverse Peruvian High-Altitude Communities	2001	AMERICAN JOURNAL OF HUMAN BIOLOGY	13		323-340
Philippines	PHL	philippines_matawaran_1971	1965	4998	0	0	-1	0	0	0	9	Published Article	Alfonso Matawaran and Carlita Gervasio	Average Heights and Weights of Filipinos	1971	Philippine journal of Nutrition	24	2	74-92
Philippines	PHL	philippines_nns_1978	1972	3194	0	0	-1	0	0	0	9	Archival Source	Food Nutrition Research Institute Departmeent of Science and Technology	2nd Nationwide nutrition survey Philippines 1978	1981
Philippines	PHL	philippines_nns_1984	1977	4563	0	0	-1	0	0	0	9	Archival Source	Food Nutrition Research Institute Departmeent of Science and Technology	2nd Nationwide nutrition survey Philippines 1982	1984
Philippines	PHL	philippines_cebu_1994	1985	892	-2	0	-1	-1	-1	0	5	Published Dataset (ie Cohort Study or DHS)	Cebu Longitudinal Health and Nutrition Survey	Cebu Child Follow-up Survey	1994
Poland	POL	poland_landsberger_1888	1876.5	352	0	-1	-1	-3	-2	-1	2	Published Article	Landsberger	Das Wachsthum im Alter der Schulpflicht.	1888	Zeitschrift für Naturgeschichte und Urgeschichte des Menschen.	17		229-264
Poland	POL	poland_reuter_1903	1894	212	-1	0	-1	-3	-2	-1	2	Published Article	Reuter, F.	Beiträge zur Anthropologie Hinterpommerns	1903	Zeitschrift für Naturgeschichte und Urgeschichte	28		289-338
Poland	POL	poland_samosch_1904	1894	905	0	0	-1	-3	-1	-1	4	Published Article	Samosch	Einige bemerkenswerte Ergebnisse von Schulkindermessungen und-wägungen	1904	Der Schularzt	17		389-403
Poland	POL	poland_oebbecke_1906	1898	184450	0	0	-1	-3	0	-1	5	Published Article	Oebbecke	Die Wägungen und Messungen in den Volksschulen zu Breslau in Jahre 1906 (Januar bis März)	1906	Der Schularzt	4	8	155-162
Poland	POL	poland_peiper_1912	1900.5	12450	0	-1	-1	-1	0	-1	6	Published Article	Peiper, Erich	Die körperliche Entwicklung der Schuljugend in Pommern.	1912	Zeitschrift für Soziale Medizin			109-137
Poland	POL	poland_cwirko-godycki_1976	1917	2501	0	0	-1	-3	0	-1	5	Book chapter	Ćwirko-Godycki, Michał	Rozwój badań ontogenetycznych w świecie i w Polsce in: Malinowski, Andrzej (Ed.), Dziecko poznańskie: normy i metody rozwoju fizycznego	1976				7-18	Uniwersytet im. Adama Mickiewicza w Poznaniu
Poland	POL	poland_bogdanowicz_1932	1922	5600	0	0	-1	0	0	-1	8	Published Article	Bogdanowicz, Jan	Wzrost i waga dzieci polskich w wieku szkolnym	1932	Wychowanie Fizyczne	13	11	14-19
Poland	POL	poland_gus_1930	1922	8400	0	0	-1	-1	0	-1	7	Official Report	Glowny Urzad Statystyczny	Pomiary wzrostu i wagi młodzieży szkolnej	1931	Wiadomości Statystyczne	9	8	215-218
Poland	POL	poland_drozdowski_1982	1938.5	10215	0	0	-1	-1	0	0	8	Book	Drozdowski, Zbigniew	Rozwój fizyczny dzieci Ziemi Lubulskiej (1947-1950)	1982					Akademia Wychowania Fizycznego w Poznaniu
Poland	POL	poland_cwirko-godycki_1976	1942	7502	-1	0	-1	-3	0	0	5	Book chapter	Ćwirko-Godycki, Michał	Rozwój badań ontogenetycznych w świecie i w Polsce in: Malinowski, Andrzej (Ed.), Dziecko poznańskie: normy i metody rozwoju fizycznego	1976				7-18	Uniwersytet im. Adama Mickiewicza w Poznaniu
Poland	POL	poland_bielicki_welon_waliszko_1981	1946	4440	0	0	-1	0	0	0	9	Book	Bielicki, Tadeusz and Welon Zygmunt and Waliszko, Andrzej	Zmiany w rozwoju fizycznym młodzieży w Polsce w okresie 1955-1978	1981					Zakłan Antropologii PAN
Poland	POL	poland_bielicki_welon_waliszko_1981	1957	4485	0	0	-1	0	0	0	9	Book	Bielicki, Tadeusz and Welon Zygmunt and Waliszko, Andrzej	Zmiany w rozwoju fizycznym młodzieży w Polsce w okresie 1955-1978	1981					Zakłan Antropologii PAN
Poland	POL	poland_malinowski_et_alia_1976	1963	128	0	0	0	-3	-2	0	5	Book	Malinowski, Andrzej (Ed.)	Dziecko poznańskie. Normy i metody kontroli rozwoju fizycznego	1976	Uniwersytet im. Adama Mickiewicza w Poznaniu
Poland	POL	poland_malinowski_et_alia_1976	1964	1700	0	0	-1	-3	0	0	6	Book	Malinowski, Andrzej (Ed.)	Dziecko poznańskie. Normy i metody kontroli rozwoju fizycznego	1976	Uniwersytet im. Adama Mickiewicza w Poznaniu
Poland	POL	poland_bielicki_welon_waliszko_1981	1969	7659	0	0	-1	0	0	0	9	Book	Bielicki, Tadeusz and Welon Zygmunt and Waliszko, Andrzej	Zmiany w rozwoju fizycznym młodzieży w Polsce w okresie 1955-1978	1981					Zakłan Antropologii PAN
Poland	POL	poland_trzesniowski_1990	1971	52411	0	0	-1	0	0	0	9	Book	Trześniowski, Roman	Rozwój fizyczny i sprawnośc fizyczna młodzieży szkolej w Polsce	1990					Akademia Wychowania Fizycznego w Warszawie
Poland	POL	poland_przeweda_trzesniowski_1996	1980.5	45806	0	0	-1	0	0	0	9	Book	Przewęda, Ryszard and Trześniowski Roman	Sprawnośc fizyczna polskiej młodzieży w świetle badań z roku 1989	1996					Akadamia Wychowania Fizycznego w Warszawie
Poland	POL	poland_przeweda_dobosz_2003	1990.5	18668	0	0	-1	0	0	0	9	Book	Przewęda, Ryszard and Dobosz, Janusz	Kondycja fizyczna polskiej młodzieży	2003					Akadamia Wychowania Fizycznego w Warszawie
Poland	POL	poland_malinowski_asienkiewicz_et_alia_2005	1992.5	1622	0	0	-1	-1	0	0	8	Book	Malinowski Andrzej, Asienkiewicz Ryszard, Tatarczuk Józef, Stuła Aleksander, Wandycz Artur	Dziecko lubuskie	2005					Wydawnictwo Uniersytetu Zielonogórskiego
Poland	POL	poland_kulaga_et_alia_2015	2003	10123	0	0	-1	0	0	0	9	Published Article	Kułaga, Zbigniew and Rożdżyńska, Agnieszka and Palczewski, Iwona and Grajda, Aneta and Gurzkowska, Beata and Napieralska, Ewelina and Litwin, Mieczysław and Grupa Badaczy OLAF	Siatki centylowe wysokości, masy ciała i wskaźnika masy ciała dzieci i młodzieży w Polsce - wyniki badania OLAF	2015	Standardy Medyczne/Pediatria	12		119-135
Portugal	PRT	portugal_cermeno_2022	1897	40	0	-1	0	-3	-3	0	3	Published Article	Cermeño, Alexandra and Palma, Nuno and Pistola Renato	Stunting and Wasting in a Growing Economy: Biological Living Standards in Portugal during the Twentieth Century	2023	Economics and Human Biology	51	101267
Portugal	PRT	portugal_cermeno_2022	1908	27	0	-1	0	-3	-3	0	3	Published Article	Cermeño, Alexandra and Palma, Nuno and Pistola Renato	Stunting and Wasting in a Growing Economy: Biological Living Standards in Portugal during the Twentieth Century	2023	Economics and Human Biology	51	101267
Portugal	PRT	portugal_cermeno_2022	1914	106	0	-1	0	-3	-2	0	4	Published Article	Cermeño, Alexandra and Palma, Nuno and Pistola Renato	Stunting and Wasting in a Growing Economy: Biological Living Standards in Portugal during the Twentieth Century	2023	Economics and Human Biology	51	101267
Portugal	PRT	portugal_cermeno_2022	1937	116	0	-1	0	-3	-2	0	4	Published Article	Cermeño, Alexandra and Palma, Nuno and Pistola Renato	Stunting and Wasting in a Growing Economy: Biological Living Standards in Portugal during the Twentieth Century	2023	Economics and Human Biology	51	101267
Portugal	PRT	portugal_cermeno_2022	1938	69	0	-1	0	-3	-3	0	3	Published Article	Cermeño, Alexandra and Palma, Nuno and Pistola Renato	Stunting and Wasting in a Growing Economy: Biological Living Standards in Portugal during the Twentieth Century	2023	Economics and Human Biology	51	101267
Portugal	PRT	portugal_cermeno_2022	1944	449	0	0	0	-3	-2	0	5	Published Article	Cermeño, Alexandra and Palma, Nuno and Pistola Renato	Stunting and Wasting in a Growing Economy: Biological Living Standards in Portugal during the Twentieth Century	2023	Economics and Human Biology	51	101267
Portugal	PRT	portugal_cermeno_2022	1953	97	0	-1	0	-3	-3	0	3	Published Article	Cermeño, Alexandra and Palma, Nuno and Pistola Renato	Stunting and Wasting in a Growing Economy: Biological Living Standards in Portugal during the Twentieth Century	2023	Economics and Human Biology	51	101267
Portugal	PRT	portugal_cermeno_2022	1954	116	0	-1	0	-3	-2	0	4	Published Article	Cermeño, Alexandra and Palma, Nuno and Pistola Renato	Stunting and Wasting in a Growing Economy: Biological Living Standards in Portugal during the Twentieth Century	2023	Economics and Human Biology	51	101267
Portugal	PRT	portugal_ribeirorosa_1986	1964	22087	0	0	-1	0	0	-1	8	Published Article	Ribeiro Rosa, E J A	National and District Longitudinal Growth Profiles from 7 to 17 Years in Portugal	1986	Anthropologiai Közlemények	30		51-58
Portugal	PRT	portugal_cermeno_2022	1984	33	0	-1	0	-3	-3	0	3	Published Article	Cermeño, Alexandra and Palma, Nuno and Pistola Renato	Stunting and Wasting in a Growing Economy: Biological Living Standards in Portugal during the Twentieth Century	2023	Economics and Human Biology	51	101267
Portugal	PRT	portugal_cermeno_2022	1985	31	0	-1	0	-3	-3	0	3	Published Article	Cermeño, Alexandra and Palma, Nuno and Pistola Renato	Stunting and Wasting in a Growing Economy: Biological Living Standards in Portugal during the Twentieth Century	2023	Economics and Human Biology	51	101267
Portugal	PRT	portugal_sousa_2012	1986	221	0	0	-1	-1	-2	0	6	Published Article	Sousa, B. and Oliveira, B. M. P. M. and de Almeida, M. D. V.	Growth trends in boys and girls (10-17 years-old) from autonomous region of Madeira, Portugal between 1996-1998 and 2007-2009	2012	Annals of Human Biology	39	6	526-529
Portugal	PRT	portugal_sousa_2012	1997	358	0	0	-1	-1	-2	0	6	Published Article	Sousa, B. and Oliveira, B. M. P. M. and de Almeida, M. D. V.	Growth trends in boys and girls (10-17 years-old) from autonomous region of Madeira, Portugal between 1996-1998 and 2007-2009	2012	Annals of Human Biology	39	6	526-529
Puerto Rico	PRI	puertorico_mitchell_1932	1922	2007	0	0	-1	-1	0	-1	7	Published Article	Mitchell, H.H.	A Study of the Factors Associated with the Growth and Nutrition of Porto Rican Children	1932	Human Biology	4	4	469-508
Puerto Rico	PRI	puertorico_finkledepena_1958	1939	700	0	0	-1	-3	-1	0	5	Other	Finkle de Peña, J.	Standards of Growth and Development for Puerto Rican Children	1958					Indiana University (unpublished PhD dissertation)
Qatar	QAT	qatar_bener_2005	1995.5	2568	0	0	-1	-1	0	0	8	Published Article	Bener, Abdulbari and Kamal, Abdulaziz A.	Growth Patterns of Qatari School Children and Adolescents Aged 6-18 Years	2005	Journal of Health Population and Nutrition	23	3	250-258
Republic of Korea	KOR	kr_moe_1930	1906	35926612	0	0	-1	0	0	-1	8	Official Report	Department of Physical Education, Minister of Education	Student and Child Physical Exam Report Table	1930					Governor-General of Korea
Republic of Korea	KOR	kr_ogino_1926	1914	12250	-1	0	-1	-2	0	-1	5	Published Article	Ogino, Masatoshi	Comparison of Japanese and Korean School Children from Statistical Perspective	1926	Mansen no Ikai	63		35-53
Republic of Korea	KOR	kr_moe_1930	1920	1963935	0	0	-1	0	0	-1	8	Official Report	Department of Physical Education, Minister of Education	Student and Child Physical Exam Report Table	1930					Governor-General of Korea
Republic of Korea	KOR	kr_kim_1956	1930	7404	0	0	-1	-1	0	0	8	Other	Kim, In Dal	Biometric Study on Korean	1956	PhD Thesis			75-133	Seoul National University
Republic of Korea	KOR	kr_kyung_1951	1942	4148	0	0	-1	0	0	0	9	Published Article	Kyung, H. K.	Biometrical Studies on the Koreans―No.1 The Measurements of Height, Weight and Span of Arms―	1951	Japanese Journal of Health and Human Ecology	18	2	27-37
Republic of Korea	KOR	kr_kim_rhee_1965	1945	3500	-1	0	-1	-2	0	-1	5	Published Article	Kim, Yung-Taik and Rhee, Chang-Ran	Chronological Transtion of the Growth of Korean Children―Especially Comparison with Japanese Children―	1965	Journal of Korean Medicine Association	8	4	290-297
Republic of Korea	KOR	kr_moe_1962	1951	3500	-1	0	-1	0	0	-1	7	Official Report	Ministry of Education	Statistical Yearbook of Education	1962					Ministry of Education
Republic of Korea	KOR	kr_moe_1962	1952	3500	-1	0	-1	0	0	-1	7	Official Report	Ministry of Education	Statistical Yearbook of Education	1962					Ministry of Education
Republic of Korea	KOR	kr_kim_rhee_1965	1954	3500	-1	0	-1	-2	0	-1	5	Published Article	Kim, Yung-Taik and Rhee, Chang-Ran	Chronological Transtion of the Growth of Korean Children―Especially Comparison with Japanese Children―	1965	Journal of Korean Medicine Association	8	4	290-297
Republic of Korea	KOR	kr_moe_1964	1956	3150	-1	0	-1	0	0	-1	7	Official Report	Ministry of Education	Statistical Yearbook of Education	1964					Ministry of Education
Republic of Korea	KOR	kr_moe_1965	1957.5	3500	-1	0	-1	0	0	-1	7	Official Report	Ministry of Education	Statistical Yearbook of Education	1965					Ministry of Education
Republic of Korea	KOR	kr_moe_1966	1958.5	3500	-1	0	-1	0	0	-1	7	Official Report	Ministry of Education	Statistical Yearbook of Education	1966					Ministry of Education
Republic of Korea	KOR	kr_moe_1967	1959.5	3461630	-1	0	-1	0	0	-1	7	Official Report	Ministry of Education	Statistical Yearbook of Education	1967					Ministry of Education
Republic of Korea	KOR	kr_moe_1968	1960.5	3.38525e+06	0	0	-1	0	0	-1	8	Official Report	Ministry of Education	Statistical Yearbook of Education	1968					Ministry of Education
Republic of Korea	KOR	kr_moe_1969	1961.5	3748794	-1	0	-1	0	0	-1	7	Official Report	Ministry of Education	Statistical Yearbook of Education	1969					Ministry of Education
Republic of Korea	KOR	kr_moe_1970	1962.5	3968651	0	0	-1	0	0	-1	8	Official Report	Ministry of Education	Statistical Yearbook of Education	1970					Ministry of Education
Republic of Korea	KOR	kr_moe_1972	1964.5	4075404	0	0	-1	0	0	-1	8	Official Report	Ministry of Education	Statistical Yearbook of Education	1972					Ministry of Education
Republic of Korea	KOR	kr_moe_1973	1965.5	4060474	0	0	-1	0	0	-1	8	Official Report	Ministry of Education	Statistical Yearbook of Education	1973					Ministry of Education
Republic of Korea	KOR	kr_moe_1974	1966.5	4170030	-1	0	-1	0	0	-1	7	Official Report	Ministry of Education	Statistical Yearbook of Education	1974					Ministry of Education
Republic of Korea	KOR	kr_moe_1975	1967.5	3999992	0	0	-1	0	0	-1	8	Official Report	Ministry of Education	Statistical Yearbook of Education	1975					Ministry of Education
Republic of Korea	KOR	kr_moe_1976	1968.5	38150	0	0	-1	0	0	-1	8	Official Report	Ministry of Education	Statistical Yearbook of Education	1976					Ministry of Education
Republic of Korea	KOR	kr_moe_1977	1969.5	38500	0	0	-1	0	0	-1	8	Official Report	Ministry of Education	Statistical Yearbook of Education	1977					Ministry of Education
Republic of Korea	KOR	kr_moe_1978	1970.5	38500	0	0	-1	0	0	-1	8	Official Report	Ministry of Education	Statistical Yearbook of Education	1978					Ministry of Education
Republic of Korea	KOR	kr_moe_1980	1972.5	3500	0	0	-1	0	0	-1	8	Official Report	Ministry of Education	Statistical Yearbook of Education	1980					Ministry of Education
Republic of Korea	KOR	kr_moe_1981	1973.5	3500	0	0	-1	0	0	-1	8	Official Report	Ministry of Education	Statistical Yearbook of Education	1981					Ministry of Education
Republic of Korea	KOR	kr_moe_1982	1974.5	3500	0	0	-1	0	0	-1	8	Official Report	Ministry of Education	Statistical Yearbook of Education	1982					Ministry of Education
Republic of Korea	KOR	kr_moe_1983	1975.5	39174	0	0	-1	0	0	-1	8	Official Report	Ministry of Education	Statistical Yearbook of Education	1983					Ministry of Education
Republic of Korea	KOR	kr_moe_1984	1976.5	38453	0	0	-1	0	0	-1	8	Official Report	Ministry of Education	Statistical Yearbook of Education	1984					Ministry of Education
Republic of Korea	KOR	kr_moe_1985	1977.5	45500	0	0	-1	0	0	-1	8	Official Report	Ministry of Education	Statistical Yearbook of Education	1985					Ministry of Education
Republic of Korea	KOR	kr_moe_1986	1978.5	37777	-1	0	-1	0	0	-1	7	Official Report	Ministry of Education	Statistical Yearbook of Education	1986					Ministry of Education
Republic of Korea	KOR	kr_moe_1987	1979.5	37299	0	0	-1	0	0	-1	8	Official Report	Ministry of Education	Statistical Yearbook of Education	1987					Ministry of Education
Republic of Korea	KOR	kr_moe_1988	1980.5	40887	0	0	-1	0	0	-1	8	Official Report	Ministry of Education	Statistical Yearbook of Education	1988					Ministry of Education
Republic of Korea	KOR	kr_moe_1989	1981.5	39809	0	0	-1	0	0	-1	8	Official Report	Ministry of Education	Statistical Yearbook of Education	1989					Ministry of Education
Republic of Korea	KOR	kr_moe_1990	1982.5	52500	0	0	-1	0	0	-1	8	Official Report	Ministry of Education	Statistical Yearbook of Education	1990					Ministry of Education
Republic of Korea	KOR	kr_moe_1991	1983.5	42082	0	0	-1	0	0	-1	8	Official Report	Ministry of Education	Statistical Yearbook of Education	1991					Ministry of Education
Republic of Korea	KOR	kr_moe_1992	1984.5	51800	0	0	-1	0	0	-1	8	Official Report	Ministry of Education	Statistical Yearbook of Education	1992					Ministry of Education
Republic of Korea	KOR	kr_moe_1993	1985.5	40941	0	0	-1	0	0	-1	8	Official Report	Ministry of Education	Statistical Yearbook of Education	1993					Ministry of Education
Republic of Korea	KOR	kr_moe_1994	1986.5	52500	0	0	-1	0	0	-1	8	Official Report	Ministry of Education	Statistical Yearbook of Education	1994					Ministry of Education
Republic of Korea	KOR	kr_moe_1995	1987.5	39853	0	0	-1	0	0	-1	8	Official Report	Ministry of Education	Statistical Yearbook of Education	1995					Ministry of Education
Republic of Korea	KOR	kr_moe_1996	1988.5	39363	0	0	-1	0	0	-1	8	Official Report	Ministry of Education	Statistical Yearbook of Education	1996					Ministry of Education
Republic of Korea	KOR	kr_moe_1997	1989.5	41122	0	0	-1	0	0	-1	8	Official Report	Ministry of Education	Statistical Yearbook of Education	1997					Ministry of Education
Republic of Korea	KOR	kr_moe_1998	1990.5	41325	0	0	-1	0	0	-1	8	Official Report	Ministry of Education	Statistical Yearbook of Education	1998					Ministry of Education
Republic of Korea	KOR	kr_moe_1999	1991.5	46154	0	0	-1	0	0	-1	8	Official Report	Ministry of Education	Statistical Yearbook of Education	1999					Ministry of Education
Republic of Korea	KOR	kr_moe_2000	1992.5	46166	0	0	-1	0	0	-1	8	Official Report	Ministry of Education	Statistical Yearbook of Education	2000					Ministry of Education
Russia	RUS	russia_sack_1893	1884	4200	0	-1	-1	-1	0	-1	6	Published Article	Sack, N.	Über die körperliche Entwicklung der Knaben in den Mittelschulen Moskaus	1893	Zeitschrift für Schulgesundheit	6	12	649-663
Russia	RUS	russia_ascher_1912	1904	3150	-2	0	-1	-3	0	-1	3	Published Article	Ascher	Ueber Schülerfürsorge	1912	Zeitschrift für Medizinal-Beamte	14		79-89
Russia	RUS	russia_1925_42	1915	300	0	0	-1	-3	-2	-1	3	Article	Brainerd, Elizabeth	Reassessing the Standard of Living in the Soviet Union: An Analysis Using Archival and Anthropometric Data	2010	Journal of Economic History	70	1	83-117
Russia	RUS	russia_1927_35	1917	300	0	0	-1	-2	-2	-1	4	Article	Brainerd, Elizabeth	Reassessing the Standard of Living in the Soviet Union: An Analysis Using Archival and Anthropometric Data	2010	Journal of Economic History	70	1	83-117
Russia	RUS	russia_1927_43	1918	600	-1	0	-1	-2	-1	-1	4	Article	Brainerd, Elizabeth	Reassessing the Standard of Living in the Soviet Union: An Analysis Using Archival and Anthropometric Data	2010	Journal of Economic History	70	1	83-117
Russia	RUS	russia_1928_43	1918.5	450	-1	0	-1	-3	-2	-1	2	Article	Brainerd, Elizabeth	Reassessing the Standard of Living in the Soviet Union: An Analysis Using Archival and Anthropometric Data	2010	Journal of Economic History	70	1	83-117
Russia	RUS	russia_1929_43	1919.5	450	0	0	-1	-2	-2	-1	4	Article	Brainerd, Elizabeth	Reassessing the Standard of Living in the Soviet Union: An Analysis Using Archival and Anthropometric Data	2010	Journal of Economic History	70	1	83-117
Russia	RUS	russia_1929_b	1923.5	600	0	0	-1	-2	-1	-1	5	Article	Brainerd, Elizabeth	Reassessing the Standard of Living in the Soviet Union: An Analysis Using Archival and Anthropometric Data	2010	Journal of Economic History	70	1	83-117
Russia	RUS	russia_1934_35	1924	300	0	0	-1	-2	-2	-1	4	Article	Brainerd, Elizabeth	Reassessing the Standard of Living in the Soviet Union: An Analysis Using Archival and Anthropometric Data	2010	Journal of Economic History	70	1	83-117
Russia	RUS	russia_1930_b	1924.5	600	0	0	-1	-2	-1	-1	5	Article	Brainerd, Elizabeth	Reassessing the Standard of Living in the Soviet Union: An Analysis Using Archival and Anthropometric Data	2010	Journal of Economic History	70	1	83-117
Russia	RUS	russia_1933_43	1924.62	375	0	0	-1	-2	-2	-1	4	Article	Brainerd, Elizabeth	Reassessing the Standard of Living in the Soviet Union: An Analysis Using Archival and Anthropometric Data	2010	Journal of Economic History	70	1	83-117
Russia	RUS	russia_1936_42	1926	300	0	0	-1	-2	-2	-1	4	Article	Brainerd, Elizabeth	Reassessing the Standard of Living in the Soviet Union: An Analysis Using Archival and Anthropometric Data	2010	Journal of Economic History	70	1	83-117
Russia	RUS	russia_1936_51	1926.5	600	-1	0	-1	-3	-1	0	4	Article	Brainerd, Elizabeth	Reassessing the Standard of Living in the Soviet Union: An Analysis Using Archival and Anthropometric Data	2010	Journal of Economic History	70	1	83-117
Russia	RUS	russia_1937_43	1927.5	450	0	0	-1	-2	-2	-1	4	Article	Brainerd, Elizabeth	Reassessing the Standard of Living in the Soviet Union: An Analysis Using Archival and Anthropometric Data	2010	Journal of Economic History	70	1	83-117
Russia	RUS	russia_1937_46	1927.5	450	0	0	-1	-2	-2	-1	4	Article	Brainerd, Elizabeth	Reassessing the Standard of Living in the Soviet Union: An Analysis Using Archival and Anthropometric Data	2010	Journal of Economic History	70	1	83-117
Russia	RUS	russia_1934_43	1928.5	600	0	0	-1	-2	-1	-1	5	Article	Brainerd, Elizabeth	Reassessing the Standard of Living in the Soviet Union: An Analysis Using Archival and Anthropometric Data	2010	Journal of Economic History	70	1	83-117
Russia	RUS	russia_1939_42	1929	300	0	0	-1	-3	-2	-1	3	Article	Brainerd, Elizabeth	Reassessing the Standard of Living in the Soviet Union: An Analysis Using Archival and Anthropometric Data	2010	Journal of Economic History	70	1	83-117
Russia	RUS	russia_1936_28	1930.5	600	-1	0	-1	-3	-1	-1	3	Article	Brainerd, Elizabeth	Reassessing the Standard of Living in the Soviet Union: An Analysis Using Archival and Anthropometric Data	2010	Journal of Economic History	70	1	83-117
Russia	RUS	russia_1938_b	1932.5	600	0	0	-1	-2	-1	-1	5	Article	Brainerd, Elizabeth	Reassessing the Standard of Living in the Soviet Union: An Analysis Using Archival and Anthropometric Data	2010	Journal of Economic History	70	1	83-117
Russia	RUS	russia_1938_42	1933	750	0	0	-1	-3	-1	-1	4	Article	Brainerd, Elizabeth	Reassessing the Standard of Living in the Soviet Union: An Analysis Using Archival and Anthropometric Data	2010	Journal of Economic History	70	1	83-117
Russia	RUS	russia_1938_43	1933	750	0	0	-1	-2	-1	-1	5	Article	Brainerd, Elizabeth	Reassessing the Standard of Living in the Soviet Union: An Analysis Using Archival and Anthropometric Data	2010	Journal of Economic History	70	1	83-117
Russia	RUS	russia_1945_52	1936	4986	0	0	-1	-3	0	0	6	Article	Brainerd, Elizabeth	Reassessing the Standard of Living in the Soviet Union: An Analysis Using Archival and Anthropometric Data	2010	Journal of Economic History	70	1	83-117
Russia	RUS	russia_1946_46	1936.5	450	0	0	-1	-2	-2	-1	4	Article	Brainerd, Elizabeth	Reassessing the Standard of Living in the Soviet Union: An Analysis Using Archival and Anthropometric Data	2010	Journal of Economic History	70	1	83-117
Russia	RUS	russia_1947_43	1938	600	-1	0	-1	-2	-1	-1	4	Article	Brainerd, Elizabeth	Reassessing the Standard of Living in the Soviet Union: An Analysis Using Archival and Anthropometric Data	2010	Journal of Economic History	70	1	83-117
Russia	RUS	russia_1950_40	1941	4523	0	0	-1	-3	0	0	6	Article	Brainerd, Elizabeth	Reassessing the Standard of Living in the Soviet Union: An Analysis Using Archival and Anthropometric Data	2010	Journal of Economic History	70	1	83-117
Russia	RUS	russia_1951_45	1941.5	450	-1	0	-1	-2	-2	-1	3	Article	Brainerd, Elizabeth	Reassessing the Standard of Living in the Soviet Union: An Analysis Using Archival and Anthropometric Data	2010	Journal of Economic History	70	1	83-117
Russia	RUS	russia_1956_35	1946	300	0	0	-1	-2	-2	-1	4	Article	Brainerd, Elizabeth	Reassessing the Standard of Living in the Soviet Union: An Analysis Using Archival and Anthropometric Data	2010	Journal of Economic History	70	1	83-117
Russia	RUS	russia_1957_1	1947.5	875	0	0	-1	-2	-1	0	6	Article	Brainerd, Elizabeth	Reassessing the Standard of Living in the Soviet Union: An Analysis Using Archival and Anthropometric Data	2010	Journal of Economic History	70	1	83-117
Russia	RUS	russia_1958_2	1948.5	670	0	0	-1	-2	-1	0	6	Article	Brainerd, Elizabeth	Reassessing the Standard of Living in the Soviet Union: An Analysis Using Archival and Anthropometric Data	2010	Journal of Economic History	70	1	83-117
Russia	RUS	russia_1957_2	1948.92	3021	0	0	-1	-2	0	0	7	Article	Brainerd, Elizabeth	Reassessing the Standard of Living in the Soviet Union: An Analysis Using Archival and Anthropometric Data	2010	Journal of Economic History	70	1	83-117
Russia	RUS	russia_1957_2	1948.92	2028	0	0	-1	-2	0	0	7	Article	Brainerd, Elizabeth	Reassessing the Standard of Living in the Soviet Union: An Analysis Using Archival and Anthropometric Data	2010	Journal of Economic History	70	1	83-117
Russia	RUS	russia_1956_1	1950.4	1044	0	0	-1	-2	0	0	7	Article	Brainerd, Elizabeth	Reassessing the Standard of Living in the Soviet Union: An Analysis Using Archival and Anthropometric Data	2010	Journal of Economic History	70	1	83-117
Russia	RUS	russia_1958_1	1950.84	702	0	0	-1	-2	-1	0	6	Article	Brainerd, Elizabeth	Reassessing the Standard of Living in the Soviet Union: An Analysis Using Archival and Anthropometric Data	2010	Journal of Economic History	70	1	83-117
Russia	RUS	russia_1958_1	1950.84	3542	0	0	-1	-2	0	0	7	Article	Brainerd, Elizabeth	Reassessing the Standard of Living in the Soviet Union: An Analysis Using Archival and Anthropometric Data	2010	Journal of Economic History	70	1	83-117
Russia	RUS	russia_1958_1	1950.84	1346	0	0	-1	-2	0	0	7	Article	Brainerd, Elizabeth	Reassessing the Standard of Living in the Soviet Union: An Analysis Using Archival and Anthropometric Data	2010	Journal of Economic History	70	1	83-117
Russia	RUS	russia_1958_1	1950.84	1762	-1	0	-1	-2	0	0	6	Article	Brainerd, Elizabeth	Reassessing the Standard of Living in the Soviet Union: An Analysis Using Archival and Anthropometric Data	2010	Journal of Economic History	70	1	83-117
Russia	RUS	russia_1958_1	1950.84	205	0	0	0	-3	-2	0	5	Article	Brainerd, Elizabeth	Reassessing the Standard of Living in the Soviet Union: An Analysis Using Archival and Anthropometric Data	2010	Journal of Economic History	70	1	83-117
Russia	RUS	russia_1958_1	1950.84	5066	0	0	-1	-3	0	0	6	Article	Brainerd, Elizabeth	Reassessing the Standard of Living in the Soviet Union: An Analysis Using Archival and Anthropometric Data	2010	Journal of Economic History	70	1	83-117
Russia	RUS	russia_1958_1	1950.84	1659	0	0	-1	-2	0	0	7	Article	Brainerd, Elizabeth	Reassessing the Standard of Living in the Soviet Union: An Analysis Using Archival and Anthropometric Data	2010	Journal of Economic History	70	1	83-117
Russia	RUS	russia_1958_1	1950.84	1053	0	0	-1	-2	0	0	7	Article	Brainerd, Elizabeth	Reassessing the Standard of Living in the Soviet Union: An Analysis Using Archival and Anthropometric Data	2010	Journal of Economic History	70	1	83-117
Russia	RUS	russia_1958_1	1950.84	1182	0	0	-1	-2	0	0	7	Article	Brainerd, Elizabeth	Reassessing the Standard of Living in the Soviet Union: An Analysis Using Archival and Anthropometric Data	2010	Journal of Economic History	70	1	83-117
Russia	RUS	russia_1958_1	1950.84	2118	0	0	-1	-2	0	0	7	Article	Brainerd, Elizabeth	Reassessing the Standard of Living in the Soviet Union: An Analysis Using Archival and Anthropometric Data	2010	Journal of Economic History	70	1	83-117
Russia	RUS	russia_1958_1	1950.84	1344	0	0	-1	-2	0	0	7	Article	Brainerd, Elizabeth	Reassessing the Standard of Living in the Soviet Union: An Analysis Using Archival and Anthropometric Data	2010	Journal of Economic History	70	1	83-117
Russia	RUS	russia_1958_1	1950.84	1402	0	0	-1	-2	0	0	7	Article	Brainerd, Elizabeth	Reassessing the Standard of Living in the Soviet Union: An Analysis Using Archival and Anthropometric Data	2010	Journal of Economic History	70	1	83-117
Russia	RUS	russia_1958_1	1950.84	1163	0	0	-1	-2	0	0	7	Article	Brainerd, Elizabeth	Reassessing the Standard of Living in the Soviet Union: An Analysis Using Archival and Anthropometric Data	2010	Journal of Economic History	70	1	83-117
Russia	RUS	russia_1958_1	1950.84	2275	0	0	-1	-2	0	0	7	Article	Brainerd, Elizabeth	Reassessing the Standard of Living in the Soviet Union: An Analysis Using Archival and Anthropometric Data	2010	Journal of Economic History	70	1	83-117
Russia	RUS	russia_1960_46	1951	600	-1	0	-1	-2	-1	-1	4	Article	Brainerd, Elizabeth	Reassessing the Standard of Living in the Soviet Union: An Analysis Using Archival and Anthropometric Data	2010	Journal of Economic History	70	1	83-117
Russia	RUS	russia_1957_b	1951.78	600	0	0	-1	-2	-1	-1	5	Article	Brainerd, Elizabeth	Reassessing the Standard of Living in the Soviet Union: An Analysis Using Archival and Anthropometric Data	2010	Journal of Economic History	70	1	83-117
Russia	RUS	russia_1957_b	1951.78	750	0	0	-1	-2	-1	-1	5	Article	Brainerd, Elizabeth	Reassessing the Standard of Living in the Soviet Union: An Analysis Using Archival and Anthropometric Data	2010	Journal of Economic History	70	1	83-117
Russia	RUS	russia_1961_14	1952	1226	-1	0	-1	-2	0	0	6	Article	Brainerd, Elizabeth	Reassessing the Standard of Living in the Soviet Union: An Analysis Using Archival and Anthropometric Data	2010	Journal of Economic History	70	1	83-117
Russia	RUS	russia_1961_41	1952	1816	0	0	-1	-3	0	0	6	Article	Brainerd, Elizabeth	Reassessing the Standard of Living in the Soviet Union: An Analysis Using Archival and Anthropometric Data	2010	Journal of Economic History	70	1	83-117
Russia	RUS	russia_1961_7	1952	1972	-1	0	-1	-2	0	0	6	Article	Brainerd, Elizabeth	Reassessing the Standard of Living in the Soviet Union: An Analysis Using Archival and Anthropometric Data	2010	Journal of Economic History	70	1	83-117
Russia	RUS	russia_1958_28	1952.5	957	0	0	-1	-3	-1	0	5	Article	Brainerd, Elizabeth	Reassessing the Standard of Living in the Soviet Union: An Analysis Using Archival and Anthropometric Data	2010	Journal of Economic History	70	1	83-117
Russia	RUS	russia_1962_11	1952.5	551	0	0	-1	-2	-1	0	6	Article	Brainerd, Elizabeth	Reassessing the Standard of Living in the Soviet Union: An Analysis Using Archival and Anthropometric Data	2010	Journal of Economic History	70	1	83-117
Russia	RUS	russia_1962_15	1952.5	450	0	0	-1	-2	-2	0	5	Article	Brainerd, Elizabeth	Reassessing the Standard of Living in the Soviet Union: An Analysis Using Archival and Anthropometric Data	2010	Journal of Economic History	70	1	83-117
Russia	RUS	russia_1962_15	1952.5	450	0	0	-1	-2	-2	0	5	Article	Brainerd, Elizabeth	Reassessing the Standard of Living in the Soviet Union: An Analysis Using Archival and Anthropometric Data	2010	Journal of Economic History	70	1	83-117
Russia	RUS	russia_1962_15	1952.5	749	0	0	-1	-2	-1	0	6	Article	Brainerd, Elizabeth	Reassessing the Standard of Living in the Soviet Union: An Analysis Using Archival and Anthropometric Data	2010	Journal of Economic History	70	1	83-117
Russia	RUS	russia_1962_22	1952.5	450	0	0	-1	-2	-2	0	5	Article	Brainerd, Elizabeth	Reassessing the Standard of Living in the Soviet Union: An Analysis Using Archival and Anthropometric Data	2010	Journal of Economic History	70	1	83-117
Russia	RUS	russia_1962_27	1952.5	915	0	0	-1	-2	-1	0	6	Article	Brainerd, Elizabeth	Reassessing the Standard of Living in the Soviet Union: An Analysis Using Archival and Anthropometric Data	2010	Journal of Economic History	70	1	83-117
Russia	RUS	russia_1962_12	1953	1114	0	0	-1	-2	0	0	7	Article	Brainerd, Elizabeth	Reassessing the Standard of Living in the Soviet Union: An Analysis Using Archival and Anthropometric Data	2010	Journal of Economic History	70	1	83-117
Russia	RUS	russia_1959_semashko	1953.25	400	0	0	0	-2	-2	0	6	Article	Brainerd, Elizabeth	Reassessing the Standard of Living in the Soviet Union: An Analysis Using Archival and Anthropometric Data	2010	Journal of Economic History	70	1	83-117
Russia	RUS	russia_1959_semashko	1953.25	1659	0	0	-1	-2	0	0	7	Article	Brainerd, Elizabeth	Reassessing the Standard of Living in the Soviet Union: An Analysis Using Archival and Anthropometric Data	2010	Journal of Economic History	70	1	83-117
Russia	RUS	russia_1960_2	1953.26	604	0	0	-1	-2	-1	0	6	Article	Brainerd, Elizabeth	Reassessing the Standard of Living in the Soviet Union: An Analysis Using Archival and Anthropometric Data	2010	Journal of Economic History	70	1	83-117
Russia	RUS	russia_1960_2	1953.26	730	0	0	-1	-2	-1	0	6	Article	Brainerd, Elizabeth	Reassessing the Standard of Living in the Soviet Union: An Analysis Using Archival and Anthropometric Data	2010	Journal of Economic History	70	1	83-117
Russia	RUS	russia_1960_2	1953.26	657	0	0	-1	-2	-1	0	6	Article	Brainerd, Elizabeth	Reassessing the Standard of Living in the Soviet Union: An Analysis Using Archival and Anthropometric Data	2010	Journal of Economic History	70	1	83-117
Russia	RUS	russia_1960_2	1953.26	5391	0	0	-1	-2	0	0	7	Article	Brainerd, Elizabeth	Reassessing the Standard of Living in the Soviet Union: An Analysis Using Archival and Anthropometric Data	2010	Journal of Economic History	70	1	83-117
Russia	RUS	russia_1960_2	1953.26	597	0	0	-1	-2	-1	0	6	Article	Brainerd, Elizabeth	Reassessing the Standard of Living in the Soviet Union: An Analysis Using Archival and Anthropometric Data	2010	Journal of Economic History	70	1	83-117
Russia	RUS	russia_1960_2	1953.26	729	0	0	-1	-2	-1	0	6	Article	Brainerd, Elizabeth	Reassessing the Standard of Living in the Soviet Union: An Analysis Using Archival and Anthropometric Data	2010	Journal of Economic History	70	1	83-117
Russia	RUS	russia_1960_2	1953.26	1705	0	0	-1	-2	0	0	7	Article	Brainerd, Elizabeth	Reassessing the Standard of Living in the Soviet Union: An Analysis Using Archival and Anthropometric Data	2010	Journal of Economic History	70	1	83-117
Russia	RUS	russia_1960_2	1953.26	738	0	0	-1	-2	-1	0	6	Article	Brainerd, Elizabeth	Reassessing the Standard of Living in the Soviet Union: An Analysis Using Archival and Anthropometric Data	2010	Journal of Economic History	70	1	83-117
Russia	RUS	russia_1960_2	1953.26	2391	0	0	-1	-2	0	0	7	Article	Brainerd, Elizabeth	Reassessing the Standard of Living in the Soviet Union: An Analysis Using Archival and Anthropometric Data	2010	Journal of Economic History	70	1	83-117
Russia	RUS	russia_1960_2	1953.26	1489	0	0	0	-2	0	0	8	Article	Brainerd, Elizabeth	Reassessing the Standard of Living in the Soviet Union: An Analysis Using Archival and Anthropometric Data	2010	Journal of Economic History	70	1	83-117
Russia	RUS	russia_1963_2	1953.5	633	0	0	-1	-2	-1	0	6	Article	Brainerd, Elizabeth	Reassessing the Standard of Living in the Soviet Union: An Analysis Using Archival and Anthropometric Data	2010	Journal of Economic History	70	1	83-117
Russia	RUS	russia_1963_31	1953.5	579	0	0	-1	-2	-1	0	6	Article	Brainerd, Elizabeth	Reassessing the Standard of Living in the Soviet Union: An Analysis Using Archival and Anthropometric Data	2010	Journal of Economic History	70	1	83-117
Russia	RUS	russia_1959_1	1953.87	205	0	0	-1	-2	-2	0	5	Article	Brainerd, Elizabeth	Reassessing the Standard of Living in the Soviet Union: An Analysis Using Archival and Anthropometric Data	2010	Journal of Economic History	70	1	83-117
Russia	RUS	russia_1959_1	1953.87	1717	0	0	-1	-2	0	0	7	Article	Brainerd, Elizabeth	Reassessing the Standard of Living in the Soviet Union: An Analysis Using Archival and Anthropometric Data	2010	Journal of Economic History	70	1	83-117
Russia	RUS	russia_1959_1	1953.87	914	0	0	-1	-2	-1	0	6	Article	Brainerd, Elizabeth	Reassessing the Standard of Living in the Soviet Union: An Analysis Using Archival and Anthropometric Data	2010	Journal of Economic History	70	1	83-117
Russia	RUS	russia_1959_1	1953.87	1000	0	0	0	-2	0	0	8	Article	Brainerd, Elizabeth	Reassessing the Standard of Living in the Soviet Union: An Analysis Using Archival and Anthropometric Data	2010	Journal of Economic History	70	1	83-117
Russia	RUS	russia_1961_2	1954.43	905	0	0	-1	-2	-1	0	6	Article	Brainerd, Elizabeth	Reassessing the Standard of Living in the Soviet Union: An Analysis Using Archival and Anthropometric Data	2010	Journal of Economic History	70	1	83-117
Russia	RUS	russia_1961_2	1954.43	851	0	0	-1	-2	-1	0	6	Article	Brainerd, Elizabeth	Reassessing the Standard of Living in the Soviet Union: An Analysis Using Archival and Anthropometric Data	2010	Journal of Economic History	70	1	83-117
Russia	RUS	russia_1961_2	1954.43	1211	0	0	-1	-2	0	0	7	Article	Brainerd, Elizabeth	Reassessing the Standard of Living in the Soviet Union: An Analysis Using Archival and Anthropometric Data	2010	Journal of Economic History	70	1	83-117
Russia	RUS	russia_1961_2	1954.43	2114	0	0	-1	-2	0	0	7	Article	Brainerd, Elizabeth	Reassessing the Standard of Living in the Soviet Union: An Analysis Using Archival and Anthropometric Data	2010	Journal of Economic History	70	1	83-117
Russia	RUS	russia_1961_2	1954.43	1721	0	0	-1	-2	0	0	7	Article	Brainerd, Elizabeth	Reassessing the Standard of Living in the Soviet Union: An Analysis Using Archival and Anthropometric Data	2010	Journal of Economic History	70	1	83-117
Russia	RUS	russia_1961_2	1954.43	1033	0	0	-1	-2	0	0	7	Article	Brainerd, Elizabeth	Reassessing the Standard of Living in the Soviet Union: An Analysis Using Archival and Anthropometric Data	2010	Journal of Economic History	70	1	83-117
Russia	RUS	russia_1961_2	1954.43	1663	0	0	-1	-2	0	0	7	Article	Brainerd, Elizabeth	Reassessing the Standard of Living in the Soviet Union: An Analysis Using Archival and Anthropometric Data	2010	Journal of Economic History	70	1	83-117
Russia	RUS	russia_1961_2	1954.43	595	0	0	-1	-2	-1	0	6	Article	Brainerd, Elizabeth	Reassessing the Standard of Living in the Soviet Union: An Analysis Using Archival and Anthropometric Data	2010	Journal of Economic History	70	1	83-117
Russia	RUS	russia_1961_2	1954.43	1105	0	0	-1	-2	0	0	7	Article	Brainerd, Elizabeth	Reassessing the Standard of Living in the Soviet Union: An Analysis Using Archival and Anthropometric Data	2010	Journal of Economic History	70	1	83-117
Russia	RUS	russia_1961_2	1954.43	1274	0	0	-1	-2	0	0	7	Article	Brainerd, Elizabeth	Reassessing the Standard of Living in the Soviet Union: An Analysis Using Archival and Anthropometric Data	2010	Journal of Economic History	70	1	83-117
Russia	RUS	russia_1961_2	1954.43	594	0	0	-1	-2	-1	0	6	Article	Brainerd, Elizabeth	Reassessing the Standard of Living in the Soviet Union: An Analysis Using Archival and Anthropometric Data	2010	Journal of Economic History	70	1	83-117
Russia	RUS	russia_1961_2	1954.43	2089	0	0	-1	-2	0	0	7	Article	Brainerd, Elizabeth	Reassessing the Standard of Living in the Soviet Union: An Analysis Using Archival and Anthropometric Data	2010	Journal of Economic History	70	1	83-117
Russia	RUS	russia_1961_2	1954.43	606	0	0	-1	-2	-1	0	6	Article	Brainerd, Elizabeth	Reassessing the Standard of Living in the Soviet Union: An Analysis Using Archival and Anthropometric Data	2010	Journal of Economic History	70	1	83-117
Russia	RUS	russia_1961_2	1954.43	2262	0	0	-1	-3	0	0	6	Article	Brainerd, Elizabeth	Reassessing the Standard of Living in the Soviet Union: An Analysis Using Archival and Anthropometric Data	2010	Journal of Economic History	70	1	83-117
Russia	RUS	russia_1959_2	1954.47	1305	0	0	0	-2	0	0	8	Article	Brainerd, Elizabeth	Reassessing the Standard of Living in the Soviet Union: An Analysis Using Archival and Anthropometric Data	2010	Journal of Economic History	70	1	83-117
Russia	RUS	russia_1959_2	1954.47	2102	0	0	-1	-2	0	0	7	Article	Brainerd, Elizabeth	Reassessing the Standard of Living in the Soviet Union: An Analysis Using Archival and Anthropometric Data	2010	Journal of Economic History	70	1	83-117
Russia	RUS	russia_1959_2	1954.47	1431	0	0	0	-3	0	0	7	Article	Brainerd, Elizabeth	Reassessing the Standard of Living in the Soviet Union: An Analysis Using Archival and Anthropometric Data	2010	Journal of Economic History	70	1	83-117
Russia	RUS	russia_1959_2	1954.47	2545	0	0	-1	-2	0	0	7	Article	Brainerd, Elizabeth	Reassessing the Standard of Living in the Soviet Union: An Analysis Using Archival and Anthropometric Data	2010	Journal of Economic History	70	1	83-117
Russia	RUS	russia_1959_2	1954.47	2881	0	0	-1	-2	0	0	7	Article	Brainerd, Elizabeth	Reassessing the Standard of Living in the Soviet Union: An Analysis Using Archival and Anthropometric Data	2010	Journal of Economic History	70	1	83-117
Russia	RUS	russia_1964_18	1954.5	652	0	0	-1	-2	-1	-1	5	Article	Brainerd, Elizabeth	Reassessing the Standard of Living in the Soviet Union: An Analysis Using Archival and Anthropometric Data	2010	Journal of Economic History	70	1	83-117
Russia	RUS	russia_1961_16	1955.5	1666	0	0	-1	-2	0	0	7	Article	Brainerd, Elizabeth	Reassessing the Standard of Living in the Soviet Union: An Analysis Using Archival and Anthropometric Data	2010	Journal of Economic History	70	1	83-117
Russia	RUS	russia_1965_21	1955.5	1006	0	0	-1	-2	0	0	7	Article	Brainerd, Elizabeth	Reassessing the Standard of Living in the Soviet Union: An Analysis Using Archival and Anthropometric Data	2010	Journal of Economic History	70	1	83-117
Russia	RUS	russia_1965_33	1955.5	543	0	0	-1	-2	-1	0	6	Article	Brainerd, Elizabeth	Reassessing the Standard of Living in the Soviet Union: An Analysis Using Archival and Anthropometric Data	2010	Journal of Economic History	70	1	83-117
Russia	RUS	russia_1963_17	1956.07	680	0	0	-1	-2	-1	0	6	Article	Brainerd, Elizabeth	Reassessing the Standard of Living in the Soviet Union: An Analysis Using Archival and Anthropometric Data	2010	Journal of Economic History	70	1	83-117
Russia	RUS	russia_1963_17	1956.07	2125	-1	0	-1	-2	0	0	6	Article	Brainerd, Elizabeth	Reassessing the Standard of Living in the Soviet Union: An Analysis Using Archival and Anthropometric Data	2010	Journal of Economic History	70	1	83-117
Russia	RUS	russia_1962_2	1956.92	1030	0	0	-1	-2	0	0	7	Article	Brainerd, Elizabeth	Reassessing the Standard of Living in the Soviet Union: An Analysis Using Archival and Anthropometric Data	2010	Journal of Economic History	70	1	83-117
Russia	RUS	russia_1962_2	1956.92	1731	0	0	0	-3	0	0	7	Article	Brainerd, Elizabeth	Reassessing the Standard of Living in the Soviet Union: An Analysis Using Archival and Anthropometric Data	2010	Journal of Economic History	70	1	83-117
Russia	RUS	russia_1962_2	1956.92	1342	0	0	-1	-2	0	0	7	Article	Brainerd, Elizabeth	Reassessing the Standard of Living in the Soviet Union: An Analysis Using Archival and Anthropometric Data	2010	Journal of Economic History	70	1	83-117
Russia	RUS	russia_1962_2	1956.92	621	0	0	-1	-2	-1	0	6	Article	Brainerd, Elizabeth	Reassessing the Standard of Living in the Soviet Union: An Analysis Using Archival and Anthropometric Data	2010	Journal of Economic History	70	1	83-117
Russia	RUS	russia_1962_2	1956.92	1072	0	0	-1	-2	0	0	7	Article	Brainerd, Elizabeth	Reassessing the Standard of Living in the Soviet Union: An Analysis Using Archival and Anthropometric Data	2010	Journal of Economic History	70	1	83-117
Russia	RUS	russia_1962_2	1956.92	2281	0	0	-1	-2	0	0	7	Article	Brainerd, Elizabeth	Reassessing the Standard of Living in the Soviet Union: An Analysis Using Archival and Anthropometric Data	2010	Journal of Economic History	70	1	83-117
Russia	RUS	russia_1962_2	1956.92	2360	0	0	-1	-2	0	0	7	Article	Brainerd, Elizabeth	Reassessing the Standard of Living in the Soviet Union: An Analysis Using Archival and Anthropometric Data	2010	Journal of Economic History	70	1	83-117
Russia	RUS	russia_1964_3	1957.41	2777	0	0	-1	-2	0	0	7	Article	Brainerd, Elizabeth	Reassessing the Standard of Living in the Soviet Union: An Analysis Using Archival and Anthropometric Data	2010	Journal of Economic History	70	1	83-117
Russia	RUS	russia_1964_3	1957.41	2455	-1	0	-1	-2	0	0	6	Article	Brainerd, Elizabeth	Reassessing the Standard of Living in the Soviet Union: An Analysis Using Archival and Anthropometric Data	2010	Journal of Economic History	70	1	83-117
Russia	RUS	russia_1964_3	1957.41	1056	0	0	-1	-2	0	0	7	Article	Brainerd, Elizabeth	Reassessing the Standard of Living in the Soviet Union: An Analysis Using Archival and Anthropometric Data	2010	Journal of Economic History	70	1	83-117
Russia	RUS	russia_1964_3	1957.41	653	0	0	-1	-2	-1	0	6	Article	Brainerd, Elizabeth	Reassessing the Standard of Living in the Soviet Union: An Analysis Using Archival and Anthropometric Data	2010	Journal of Economic History	70	1	83-117
Russia	RUS	russia_1964_3	1957.41	679	0	0	-1	-2	-1	0	6	Article	Brainerd, Elizabeth	Reassessing the Standard of Living in the Soviet Union: An Analysis Using Archival and Anthropometric Data	2010	Journal of Economic History	70	1	83-117
Russia	RUS	russia_1967_20	1957.5	1010	0	0	-1	-2	0	0	7	Article	Brainerd, Elizabeth	Reassessing the Standard of Living in the Soviet Union: An Analysis Using Archival and Anthropometric Data	2010	Journal of Economic History	70	1	83-117
Russia	RUS	russia_1962_10	1958.38	900	0	0	-1	-2	-1	-1	5	Article	Brainerd, Elizabeth	Reassessing the Standard of Living in the Soviet Union: An Analysis Using Archival and Anthropometric Data	2010	Journal of Economic History	70	1	83-117
Russia	RUS	russia_1965_3	1959.16	943	0	0	-1	-2	-1	0	6	Article	Brainerd, Elizabeth	Reassessing the Standard of Living in the Soviet Union: An Analysis Using Archival and Anthropometric Data	2010	Journal of Economic History	70	1	83-117
Russia	RUS	russia_1965_3	1959.16	3406	0	0	-1	-2	0	0	7	Article	Brainerd, Elizabeth	Reassessing the Standard of Living in the Soviet Union: An Analysis Using Archival and Anthropometric Data	2010	Journal of Economic History	70	1	83-117
Russia	RUS	russia_1965_3	1959.16	799	0	0	-1	-2	-1	0	6	Article	Brainerd, Elizabeth	Reassessing the Standard of Living in the Soviet Union: An Analysis Using Archival and Anthropometric Data	2010	Journal of Economic History	70	1	83-117
Russia	RUS	russia_1965_3	1959.16	2147	0	0	-1	-2	0	0	7	Article	Brainerd, Elizabeth	Reassessing the Standard of Living in the Soviet Union: An Analysis Using Archival and Anthropometric Data	2010	Journal of Economic History	70	1	83-117
Russia	RUS	russia_1965_3	1959.16	953	-1	0	-1	-2	-1	0	5	Article	Brainerd, Elizabeth	Reassessing the Standard of Living in the Soviet Union: An Analysis Using Archival and Anthropometric Data	2010	Journal of Economic History	70	1	83-117
Russia	RUS	russia_1965_3	1959.16	997	-1	0	-1	-2	-1	0	5	Article	Brainerd, Elizabeth	Reassessing the Standard of Living in the Soviet Union: An Analysis Using Archival and Anthropometric Data	2010	Journal of Economic History	70	1	83-117
Russia	RUS	russia_1965_3	1959.16	2607	0	0	-1	-2	0	0	7	Article	Brainerd, Elizabeth	Reassessing the Standard of Living in the Soviet Union: An Analysis Using Archival and Anthropometric Data	2010	Journal of Economic History	70	1	83-117
Russia	RUS	russia_1965_3	1959.16	1135	-1	0	-1	-2	0	0	6	Article	Brainerd, Elizabeth	Reassessing the Standard of Living in the Soviet Union: An Analysis Using Archival and Anthropometric Data	2010	Journal of Economic History	70	1	83-117
Russia	RUS	russia_1965_3	1959.16	1928	0	0	-1	-2	0	0	7	Article	Brainerd, Elizabeth	Reassessing the Standard of Living in the Soviet Union: An Analysis Using Archival and Anthropometric Data	2010	Journal of Economic History	70	1	83-117
Russia	RUS	russia_1965_3	1959.16	960	0	0	-1	-2	-1	0	6	Article	Brainerd, Elizabeth	Reassessing the Standard of Living in the Soviet Union: An Analysis Using Archival and Anthropometric Data	2010	Journal of Economic History	70	1	83-117
Russia	RUS	russia_1969_22	1959.5	450	0	0	-1	-2	-2	0	5	Article	Brainerd, Elizabeth	Reassessing the Standard of Living in the Soviet Union: An Analysis Using Archival and Anthropometric Data	2010	Journal of Economic History	70	1	83-117
Russia	RUS	russia_1966_3	1959.75	3942	0	0	-1	-2	0	0	7	Article	Brainerd, Elizabeth	Reassessing the Standard of Living in the Soviet Union: An Analysis Using Archival and Anthropometric Data	2010	Journal of Economic History	70	1	83-117
Russia	RUS	russia_1966_3	1959.75	802	0	0	-1	-2	-1	0	6	Article	Brainerd, Elizabeth	Reassessing the Standard of Living in the Soviet Union: An Analysis Using Archival and Anthropometric Data	2010	Journal of Economic History	70	1	83-117
Russia	RUS	russia_1966_3	1959.75	830	0	0	-1	-2	-1	0	6	Article	Brainerd, Elizabeth	Reassessing the Standard of Living in the Soviet Union: An Analysis Using Archival and Anthropometric Data	2010	Journal of Economic History	70	1	83-117
Russia	RUS	russia_1966_3	1959.75	1050	-1	0	-1	-2	0	0	6	Article	Brainerd, Elizabeth	Reassessing the Standard of Living in the Soviet Union: An Analysis Using Archival and Anthropometric Data	2010	Journal of Economic History	70	1	83-117
Russia	RUS	russia_1966_3	1959.75	1076	0	0	-1	-2	0	0	7	Article	Brainerd, Elizabeth	Reassessing the Standard of Living in the Soviet Union: An Analysis Using Archival and Anthropometric Data	2010	Journal of Economic History	70	1	83-117
Russia	RUS	russia_1966_3	1959.75	1076	0	0	-1	-2	0	0	7	Article	Brainerd, Elizabeth	Reassessing the Standard of Living in the Soviet Union: An Analysis Using Archival and Anthropometric Data	2010	Journal of Economic History	70	1	83-117
Russia	RUS	russia_1966_3	1959.75	951	0	0	-1	-2	-1	0	6	Article	Brainerd, Elizabeth	Reassessing the Standard of Living in the Soviet Union: An Analysis Using Archival and Anthropometric Data	2010	Journal of Economic History	70	1	83-117
Russia	RUS	russia_1966_3	1959.75	805	0	0	-1	-2	-1	0	6	Article	Brainerd, Elizabeth	Reassessing the Standard of Living in the Soviet Union: An Analysis Using Archival and Anthropometric Data	2010	Journal of Economic History	70	1	83-117
Russia	RUS	russia_1966_3	1959.75	1271	0	0	-1	-2	0	0	7	Article	Brainerd, Elizabeth	Reassessing the Standard of Living in the Soviet Union: An Analysis Using Archival and Anthropometric Data	2010	Journal of Economic History	70	1	83-117
Russia	RUS	russia_1966_3	1959.75	936	0	0	-1	-2	-1	0	6	Article	Brainerd, Elizabeth	Reassessing the Standard of Living in the Soviet Union: An Analysis Using Archival and Anthropometric Data	2010	Journal of Economic History	70	1	83-117
Russia	RUS	russia_1970_0	1960.5	450	0	0	-1	-2	-2	-1	4	Article	Brainerd, Elizabeth	Reassessing the Standard of Living in the Soviet Union: An Analysis Using Archival and Anthropometric Data	2010	Journal of Economic History	70	1	83-117
Russia	RUS	russia_1967_3	1961.14	1352	-2	-1	-1	-2	0	0	4	Article	Brainerd, Elizabeth	Reassessing the Standard of Living in the Soviet Union: An Analysis Using Archival and Anthropometric Data	2010	Journal of Economic History	70	1	83-117
Russia	RUS	russia_1967_3	1961.14	2291	-2	0	-1	-2	0	0	5	Article	Brainerd, Elizabeth	Reassessing the Standard of Living in the Soviet Union: An Analysis Using Archival and Anthropometric Data	2010	Journal of Economic History	70	1	83-117
Russia	RUS	russia_1967_3	1961.14	677	-2	0	-1	-2	-1	0	4	Article	Brainerd, Elizabeth	Reassessing the Standard of Living in the Soviet Union: An Analysis Using Archival and Anthropometric Data	2010	Journal of Economic History	70	1	83-117
Russia	RUS	russia_1967_3	1961.14	1044	-2	0	-1	-2	0	0	5	Article	Brainerd, Elizabeth	Reassessing the Standard of Living in the Soviet Union: An Analysis Using Archival and Anthropometric Data	2010	Journal of Economic History	70	1	83-117
Russia	RUS	russia_1967_3	1961.14	1234	-2	0	0	-2	0	0	6	Article	Brainerd, Elizabeth	Reassessing the Standard of Living in the Soviet Union: An Analysis Using Archival and Anthropometric Data	2010	Journal of Economic History	70	1	83-117
Russia	RUS	russia_1967_3	1961.14	1798	-2	0	-1	-2	0	0	5	Article	Brainerd, Elizabeth	Reassessing the Standard of Living in the Soviet Union: An Analysis Using Archival and Anthropometric Data	2010	Journal of Economic History	70	1	83-117
Russia	RUS	russia_1967_3	1961.14	547	-2	0	-1	-2	-1	0	4	Article	Brainerd, Elizabeth	Reassessing the Standard of Living in the Soviet Union: An Analysis Using Archival and Anthropometric Data	2010	Journal of Economic History	70	1	83-117
Russia	RUS	russia_1967_3	1961.14	3140	-2	0	-1	-2	0	0	5	Article	Brainerd, Elizabeth	Reassessing the Standard of Living in the Soviet Union: An Analysis Using Archival and Anthropometric Data	2010	Journal of Economic History	70	1	83-117
Russia	RUS	russia_1970_46	1961.25	450	-1	0	-1	-2	-2	-1	3	Article	Brainerd, Elizabeth	Reassessing the Standard of Living in the Soviet Union: An Analysis Using Archival and Anthropometric Data	2010	Journal of Economic History	70	1	83-117
Russia	RUS	russia_1966_41	1962	376	0	0	0	-2	-2	0	6	Article	Brainerd, Elizabeth	Reassessing the Standard of Living in the Soviet Union: An Analysis Using Archival and Anthropometric Data	2010	Journal of Economic History	70	1	83-117
Russia	RUS	russia_1967_41	1962	376	0	0	0	-3	-2	0	5	Article	Brainerd, Elizabeth	Reassessing the Standard of Living in the Soviet Union: An Analysis Using Archival and Anthropometric Data	2010	Journal of Economic History	70	1	83-117
Russia	RUS	russia_1968_41	1962	376	0	0	-1	-3	-2	0	4	Article	Brainerd, Elizabeth	Reassessing the Standard of Living in the Soviet Union: An Analysis Using Archival and Anthropometric Data	2010	Journal of Economic History	70	1	83-117
Russia	RUS	russia_1969_41	1962	376	0	0	-1	-3	-2	0	4	Article	Brainerd, Elizabeth	Reassessing the Standard of Living in the Soviet Union: An Analysis Using Archival and Anthropometric Data	2010	Journal of Economic History	70	1	83-117
Russia	RUS	russia_1971_32	1962	1215	0	0	-1	-2	0	0	7	Article	Brainerd, Elizabeth	Reassessing the Standard of Living in the Soviet Union: An Analysis Using Archival and Anthropometric Data	2010	Journal of Economic History	70	1	83-117
Russia	RUS	russia_1966_10	1962.38	1901	0	0	-1	-2	0	0	7	Article	Brainerd, Elizabeth	Reassessing the Standard of Living in the Soviet Union: An Analysis Using Archival and Anthropometric Data	2010	Journal of Economic History	70	1	83-117
Russia	RUS	russia_1970_5	1962.5	1050	0	0	-1	-2	0	-1	6	Article	Brainerd, Elizabeth	Reassessing the Standard of Living in the Soviet Union: An Analysis Using Archival and Anthropometric Data	2010	Journal of Economic History	70	1	83-117
Russia	RUS	russia_1970_5	1962.5	1050	0	0	-1	-2	0	-1	6	Article	Brainerd, Elizabeth	Reassessing the Standard of Living in the Soviet Union: An Analysis Using Archival and Anthropometric Data	2010	Journal of Economic History	70	1	83-117
Russia	RUS	russia_1970_5	1962.5	1050	0	0	-1	-2	0	-1	6	Article	Brainerd, Elizabeth	Reassessing the Standard of Living in the Soviet Union: An Analysis Using Archival and Anthropometric Data	2010	Journal of Economic History	70	1	83-117
Russia	RUS	russia_1970_5	1962.5	1050	0	0	-1	-2	0	-1	6	Article	Brainerd, Elizabeth	Reassessing the Standard of Living in the Soviet Union: An Analysis Using Archival and Anthropometric Data	2010	Journal of Economic History	70	1	83-117
Russia	RUS	russia_1968_3	1962.83	1372	0	0	0	-2	0	0	8	Article	Brainerd, Elizabeth	Reassessing the Standard of Living in the Soviet Union: An Analysis Using Archival and Anthropometric Data	2010	Journal of Economic History	70	1	83-117
Russia	RUS	russia_1968_3	1962.83	1382	0	0	0	-2	0	0	8	Article	Brainerd, Elizabeth	Reassessing the Standard of Living in the Soviet Union: An Analysis Using Archival and Anthropometric Data	2010	Journal of Economic History	70	1	83-117
Russia	RUS	russia_1968_3	1962.83	1089	0	0	-1	-2	0	0	7	Article	Brainerd, Elizabeth	Reassessing the Standard of Living in the Soviet Union: An Analysis Using Archival and Anthropometric Data	2010	Journal of Economic History	70	1	83-117
Russia	RUS	russia_1968_3	1962.83	1993	0	0	-1	-2	0	0	7	Article	Brainerd, Elizabeth	Reassessing the Standard of Living in the Soviet Union: An Analysis Using Archival and Anthropometric Data	2010	Journal of Economic History	70	1	83-117
Russia	RUS	russia_1968_3	1962.83	836	0	0	-1	-2	-1	0	6	Article	Brainerd, Elizabeth	Reassessing the Standard of Living in the Soviet Union: An Analysis Using Archival and Anthropometric Data	2010	Journal of Economic History	70	1	83-117
Russia	RUS	russia_1968_3	1962.83	616	-1	0	-1	-2	-1	0	5	Article	Brainerd, Elizabeth	Reassessing the Standard of Living in the Soviet Union: An Analysis Using Archival and Anthropometric Data	2010	Journal of Economic History	70	1	83-117
Russia	RUS	russia_1968_3	1962.83	1268	0	0	-1	-2	0	0	7	Article	Brainerd, Elizabeth	Reassessing the Standard of Living in the Soviet Union: An Analysis Using Archival and Anthropometric Data	2010	Journal of Economic History	70	1	83-117
Russia	RUS	russia_1968_3	1962.83	3694	0	0	-1	-2	0	0	7	Article	Brainerd, Elizabeth	Reassessing the Standard of Living in the Soviet Union: An Analysis Using Archival and Anthropometric Data	2010	Journal of Economic History	70	1	83-117
Russia	RUS	russia_1968_3	1962.83	1263	0	0	0	-2	0	0	8	Article	Brainerd, Elizabeth	Reassessing the Standard of Living in the Soviet Union: An Analysis Using Archival and Anthropometric Data	2010	Journal of Economic History	70	1	83-117
Russia	RUS	russia_1968_3	1962.83	2402	0	0	-1	-2	0	0	7	Article	Brainerd, Elizabeth	Reassessing the Standard of Living in the Soviet Union: An Analysis Using Archival and Anthropometric Data	2010	Journal of Economic History	70	1	83-117
Russia	RUS	russia_1968_3	1962.83	1946	0	0	-1	-2	0	0	7	Article	Brainerd, Elizabeth	Reassessing the Standard of Living in the Soviet Union: An Analysis Using Archival and Anthropometric Data	2010	Journal of Economic History	70	1	83-117
Russia	RUS	russia_1968_3	1962.83	2136	0	0	-1	-2	0	0	7	Article	Brainerd, Elizabeth	Reassessing the Standard of Living in the Soviet Union: An Analysis Using Archival and Anthropometric Data	2010	Journal of Economic History	70	1	83-117
Russia	RUS	russia_1968_3	1962.83	3002	0	0	-1	-2	0	0	7	Article	Brainerd, Elizabeth	Reassessing the Standard of Living in the Soviet Union: An Analysis Using Archival and Anthropometric Data	2010	Journal of Economic History	70	1	83-117
Russia	RUS	russia_1968_3	1962.83	1141	-1	0	-1	-2	0	0	6	Article	Brainerd, Elizabeth	Reassessing the Standard of Living in the Soviet Union: An Analysis Using Archival and Anthropometric Data	2010	Journal of Economic History	70	1	83-117
Russia	RUS	russia_1968_3	1962.83	1301	0	0	0	-2	0	0	8	Article	Brainerd, Elizabeth	Reassessing the Standard of Living in the Soviet Union: An Analysis Using Archival and Anthropometric Data	2010	Journal of Economic History	70	1	83-117
Russia	RUS	russia_1969_3	1963.62	3403	0	0	-1	-2	0	0	7	Article	Brainerd, Elizabeth	Reassessing the Standard of Living in the Soviet Union: An Analysis Using Archival and Anthropometric Data	2010	Journal of Economic History	70	1	83-117
Russia	RUS	russia_1969_3	1963.62	1360	0	0	-1	-2	0	0	7	Article	Brainerd, Elizabeth	Reassessing the Standard of Living in the Soviet Union: An Analysis Using Archival and Anthropometric Data	2010	Journal of Economic History	70	1	83-117
Russia	RUS	russia_1969_3	1963.62	3019	0	0	-1	-3	0	0	6	Article	Brainerd, Elizabeth	Reassessing the Standard of Living in the Soviet Union: An Analysis Using Archival and Anthropometric Data	2010	Journal of Economic History	70	1	83-117
Russia	RUS	russia_1969_3	1963.62	979	0	0	-1	-2	-1	0	6	Article	Brainerd, Elizabeth	Reassessing the Standard of Living in the Soviet Union: An Analysis Using Archival and Anthropometric Data	2010	Journal of Economic History	70	1	83-117
Russia	RUS	russia_1969_3	1963.62	858	-1	0	-1	-2	-1	0	5	Article	Brainerd, Elizabeth	Reassessing the Standard of Living in the Soviet Union: An Analysis Using Archival and Anthropometric Data	2010	Journal of Economic History	70	1	83-117
Russia	RUS	russia_1969_3	1963.62	4194	0	0	-1	-2	0	0	7	Article	Brainerd, Elizabeth	Reassessing the Standard of Living in the Soviet Union: An Analysis Using Archival and Anthropometric Data	2010	Journal of Economic History	70	1	83-117
Russia	RUS	russia_1969_3	1963.62	677	0	0	-1	-2	-1	0	6	Article	Brainerd, Elizabeth	Reassessing the Standard of Living in the Soviet Union: An Analysis Using Archival and Anthropometric Data	2010	Journal of Economic History	70	1	83-117
Russia	RUS	russia_1969_3	1963.62	534	0	0	-1	-2	-1	0	6	Article	Brainerd, Elizabeth	Reassessing the Standard of Living in the Soviet Union: An Analysis Using Archival and Anthropometric Data	2010	Journal of Economic History	70	1	83-117
Russia	RUS	russia_1969_3	1963.62	1240	0	0	0	-2	0	0	8	Article	Brainerd, Elizabeth	Reassessing the Standard of Living in the Soviet Union: An Analysis Using Archival and Anthropometric Data	2010	Journal of Economic History	70	1	83-117
Russia	RUS	russia_1970_3	1964.06	855	0	0	-1	-2	-1	0	6	Article	Brainerd, Elizabeth	Reassessing the Standard of Living in the Soviet Union: An Analysis Using Archival and Anthropometric Data	2010	Journal of Economic History	70	1	83-117
Russia	RUS	russia_1970_3	1964.06	4850	0	0	-1	-2	0	0	7	Article	Brainerd, Elizabeth	Reassessing the Standard of Living in the Soviet Union: An Analysis Using Archival and Anthropometric Data	2010	Journal of Economic History	70	1	83-117
Russia	RUS	russia_1970_3	1964.06	991	-1	0	-1	-2	-1	0	5	Article	Brainerd, Elizabeth	Reassessing the Standard of Living in the Soviet Union: An Analysis Using Archival and Anthropometric Data	2010	Journal of Economic History	70	1	83-117
Russia	RUS	russia_1970_3	1964.06	1837	0	0	-1	-2	0	0	7	Article	Brainerd, Elizabeth	Reassessing the Standard of Living in the Soviet Union: An Analysis Using Archival and Anthropometric Data	2010	Journal of Economic History	70	1	83-117
Russia	RUS	russia_1970_3	1964.06	1055	0	0	0	-2	0	0	8	Article	Brainerd, Elizabeth	Reassessing the Standard of Living in the Soviet Union: An Analysis Using Archival and Anthropometric Data	2010	Journal of Economic History	70	1	83-117
Russia	RUS	russia_1970_3	1964.06	895	0	0	-1	-2	-1	0	6	Article	Brainerd, Elizabeth	Reassessing the Standard of Living in the Soviet Union: An Analysis Using Archival and Anthropometric Data	2010	Journal of Economic History	70	1	83-117
Russia	RUS	russia_1974_4	1965	1650	0	0	-1	-2	0	0	7	Article	Brainerd, Elizabeth	Reassessing the Standard of Living in the Soviet Union: An Analysis Using Archival and Anthropometric Data	2010	Journal of Economic History	70	1	83-117
Russia	RUS	russia_1972_3	1965.55	13301	0	0	-1	-3	0	0	6	Article	Brainerd, Elizabeth	Reassessing the Standard of Living in the Soviet Union: An Analysis Using Archival and Anthropometric Data	2010	Journal of Economic History	70	1	83-117
Russia	RUS	russia_1975_semashko	1965.69	186	0	0	-1	-2	-2	0	5	Article	Brainerd, Elizabeth	Reassessing the Standard of Living in the Soviet Union: An Analysis Using Archival and Anthropometric Data	2010	Journal of Economic History	70	1	83-117
Russia	RUS	russia_1975_semashko	1965.69	1018	0	0	-1	-2	0	0	7	Article	Brainerd, Elizabeth	Reassessing the Standard of Living in the Soviet Union: An Analysis Using Archival and Anthropometric Data	2010	Journal of Economic History	70	1	83-117
Russia	RUS	russia_1975_semashko	1965.69	1073	0	0	-1	-2	0	0	7	Article	Brainerd, Elizabeth	Reassessing the Standard of Living in the Soviet Union: An Analysis Using Archival and Anthropometric Data	2010	Journal of Economic History	70	1	83-117
Russia	RUS	russia_1975_semashko	1965.69	617	0	0	-1	-2	-1	0	6	Article	Brainerd, Elizabeth	Reassessing the Standard of Living in the Soviet Union: An Analysis Using Archival and Anthropometric Data	2010	Journal of Economic History	70	1	83-117
Russia	RUS	russia_1972_semashko	1966	2543	0	0	-1	-2	0	0	7	Article	Brainerd, Elizabeth	Reassessing the Standard of Living in the Soviet Union: An Analysis Using Archival and Anthropometric Data	2010	Journal of Economic History	70	1	83-117
Russia	RUS	russia_1972_semashko	1966	2229	0	0	-1	-2	0	0	7	Article	Brainerd, Elizabeth	Reassessing the Standard of Living in the Soviet Union: An Analysis Using Archival and Anthropometric Data	2010	Journal of Economic History	70	1	83-117
Russia	RUS	russia_1968_19	1966.25	1092	0	0	0	-2	0	0	8	Article	Brainerd, Elizabeth	Reassessing the Standard of Living in the Soviet Union: An Analysis Using Archival and Anthropometric Data	2010	Journal of Economic History	70	1	83-117
Russia	RUS	russia_1974_semashko	1966.35	969	0	0	-1	-2	-1	0	6	Article	Brainerd, Elizabeth	Reassessing the Standard of Living in the Soviet Union: An Analysis Using Archival and Anthropometric Data	2010	Journal of Economic History	70	1	83-117
Russia	RUS	russia_1974_semashko	1966.35	967	0	0	-1	-2	-1	0	6	Article	Brainerd, Elizabeth	Reassessing the Standard of Living in the Soviet Union: An Analysis Using Archival and Anthropometric Data	2010	Journal of Economic History	70	1	83-117
Russia	RUS	russia_1974_semashko	1966.35	1919	0	0	-1	-2	0	0	7	Article	Brainerd, Elizabeth	Reassessing the Standard of Living in the Soviet Union: An Analysis Using Archival and Anthropometric Data	2010	Journal of Economic History	70	1	83-117
Russia	RUS	russia_1974_41	1967	3098	0	0	-1	-3	0	0	6	Article	Brainerd, Elizabeth	Reassessing the Standard of Living in the Soviet Union: An Analysis Using Archival and Anthropometric Data	2010	Journal of Economic History	70	1	83-117
Russia	RUS	russia_1976_0	1967	600	0	0	-1	-2	-1	-1	5	Article	Brainerd, Elizabeth	Reassessing the Standard of Living in the Soviet Union: An Analysis Using Archival and Anthropometric Data	2010	Journal of Economic History	70	1	83-117
Russia	RUS	russia_1969_25	1967.2	419	0	0	0	-2	-2	0	6	Article	Brainerd, Elizabeth	Reassessing the Standard of Living in the Soviet Union: An Analysis Using Archival and Anthropometric Data	2010	Journal of Economic History	70	1	83-117
Russia	RUS	russia_1973_4	1968.22	5244	0	0	-1	-2	0	0	7	Article	Brainerd, Elizabeth	Reassessing the Standard of Living in the Soviet Union: An Analysis Using Archival and Anthropometric Data	2010	Journal of Economic History	70	1	83-117
Russia	RUS	russia_1973_3	1968.73	2492	0	0	-1	-2	0	0	7	Article	Brainerd, Elizabeth	Reassessing the Standard of Living in the Soviet Union: An Analysis Using Archival and Anthropometric Data	2010	Journal of Economic History	70	1	83-117
Russia	RUS	russia_1976_4	1969	815	0	0	-1	-2	-1	0	6	Article	Brainerd, Elizabeth	Reassessing the Standard of Living in the Soviet Union: An Analysis Using Archival and Anthropometric Data	2010	Journal of Economic History	70	1	83-117
Russia	RUS	russia_1976_4	1969	1320	0	0	-1	-2	0	0	7	Article	Brainerd, Elizabeth	Reassessing the Standard of Living in the Soviet Union: An Analysis Using Archival and Anthropometric Data	2010	Journal of Economic History	70	1	83-117
Russia	RUS	russia_1976_semashko	1969.82	877	-1	0	-1	-2	-1	0	5	Article	Brainerd, Elizabeth	Reassessing the Standard of Living in the Soviet Union: An Analysis Using Archival and Anthropometric Data	2010	Journal of Economic History	70	1	83-117
Russia	RUS	russia_1976_semashko	1969.82	3433	0	0	-1	-3	0	0	6	Article	Brainerd, Elizabeth	Reassessing the Standard of Living in the Soviet Union: An Analysis Using Archival and Anthropometric Data	2010	Journal of Economic History	70	1	83-117
Russia	RUS	russia_1976_semashko	1969.82	1132	0	0	-1	-2	0	0	7	Article	Brainerd, Elizabeth	Reassessing the Standard of Living in the Soviet Union: An Analysis Using Archival and Anthropometric Data	2010	Journal of Economic History	70	1	83-117
Russia	RUS	russia_1978_semashko	1970.22	899	-1	0	-1	-2	-1	0	5	Article	Brainerd, Elizabeth	Reassessing the Standard of Living in the Soviet Union: An Analysis Using Archival and Anthropometric Data	2010	Journal of Economic History	70	1	83-117
Russia	RUS	russia_1978_semashko	1970.22	1971	0	0	-1	-2	0	0	7	Article	Brainerd, Elizabeth	Reassessing the Standard of Living in the Soviet Union: An Analysis Using Archival and Anthropometric Data	2010	Journal of Economic History	70	1	83-117
Russia	RUS	russia_1978_semashko	1970.22	1021	-1	0	-1	-2	0	0	6	Article	Brainerd, Elizabeth	Reassessing the Standard of Living in the Soviet Union: An Analysis Using Archival and Anthropometric Data	2010	Journal of Economic History	70	1	83-117
Russia	RUS	russia_1978_semashko	1970.22	2411	-1	0	-1	-2	0	0	6	Article	Brainerd, Elizabeth	Reassessing the Standard of Living in the Soviet Union: An Analysis Using Archival and Anthropometric Data	2010	Journal of Economic History	70	1	83-117
Russia	RUS	russia_1980_48	1971.5	750	0	0	-1	-3	-1	-1	4	Article	Brainerd, Elizabeth	Reassessing the Standard of Living in the Soviet Union: An Analysis Using Archival and Anthropometric Data	2010	Journal of Economic History	70	1	83-117
Russia	RUS	russia_1977_semashko	1971.56	1915	0	0	-1	-2	0	0	7	Article	Brainerd, Elizabeth	Reassessing the Standard of Living in the Soviet Union: An Analysis Using Archival and Anthropometric Data	2010	Journal of Economic History	70	1	83-117
Russia	RUS	russia_1977_semashko	1971.56	1385	0	0	-1	-2	0	0	7	Article	Brainerd, Elizabeth	Reassessing the Standard of Living in the Soviet Union: An Analysis Using Archival and Anthropometric Data	2010	Journal of Economic History	70	1	83-117
Russia	RUS	russia_1977_semashko	1971.56	401	0	0	0	-2	-2	0	6	Article	Brainerd, Elizabeth	Reassessing the Standard of Living in the Soviet Union: An Analysis Using Archival and Anthropometric Data	2010	Journal of Economic History	70	1	83-117
Russia	RUS	russia_1977_semashko	1971.56	1234	0	0	-1	-2	0	0	7	Article	Brainerd, Elizabeth	Reassessing the Standard of Living in the Soviet Union: An Analysis Using Archival and Anthropometric Data	2010	Journal of Economic History	70	1	83-117
Russia	RUS	russia_1977_semashko	1971.56	883	0	0	-1	-2	-1	0	6	Article	Brainerd, Elizabeth	Reassessing the Standard of Living in the Soviet Union: An Analysis Using Archival and Anthropometric Data	2010	Journal of Economic History	70	1	83-117
Russia	RUS	russia_1977_semashko	1971.56	1408	0	0	-1	-2	0	0	7	Article	Brainerd, Elizabeth	Reassessing the Standard of Living in the Soviet Union: An Analysis Using Archival and Anthropometric Data	2010	Journal of Economic History	70	1	83-117
Russia	RUS	russia_1979_semashko	1972.08	607	0	0	-1	-2	-1	0	6	Article	Brainerd, Elizabeth	Reassessing the Standard of Living in the Soviet Union: An Analysis Using Archival and Anthropometric Data	2010	Journal of Economic History	70	1	83-117
Russia	RUS	russia_1979_semashko	1972.08	1376	0	0	-1	-2	0	0	7	Article	Brainerd, Elizabeth	Reassessing the Standard of Living in the Soviet Union: An Analysis Using Archival and Anthropometric Data	2010	Journal of Economic History	70	1	83-117
Russia	RUS	russia_1979_semashko	1972.08	953	0	0	-1	-2	-1	0	6	Article	Brainerd, Elizabeth	Reassessing the Standard of Living in the Soviet Union: An Analysis Using Archival and Anthropometric Data	2010	Journal of Economic History	70	1	83-117
Russia	RUS	russia_1979_semashko	1972.08	1133	-1	0	-1	-2	0	0	6	Article	Brainerd, Elizabeth	Reassessing the Standard of Living in the Soviet Union: An Analysis Using Archival and Anthropometric Data	2010	Journal of Economic History	70	1	83-117
Russia	RUS	russia_1979_semashko	1972.08	651	0	0	-1	-2	-1	0	6	Article	Brainerd, Elizabeth	Reassessing the Standard of Living in the Soviet Union: An Analysis Using Archival and Anthropometric Data	2010	Journal of Economic History	70	1	83-117
Russia	RUS	russia_1978_4	1972.6	808	0	0	-1	-2	-1	0	6	Article	Brainerd, Elizabeth	Reassessing the Standard of Living in the Soviet Union: An Analysis Using Archival and Anthropometric Data	2010	Journal of Economic History	70	1	83-117
Russia	RUS	russia_1978_4	1972.6	1050	0	-1	0	-2	0	0	7	Article	Brainerd, Elizabeth	Reassessing the Standard of Living in the Soviet Union: An Analysis Using Archival and Anthropometric Data	2010	Journal of Economic History	70	1	83-117
Russia	RUS	russia_1982_semashko	1973	860	0	0	-1	-2	-1	0	6	Article	Brainerd, Elizabeth	Reassessing the Standard of Living in the Soviet Union: An Analysis Using Archival and Anthropometric Data	2010	Journal of Economic History	70	1	83-117
Russia	RUS	russia_1980_semashko	1973.12	225	0	0	0	-3	-2	0	5	Article	Brainerd, Elizabeth	Reassessing the Standard of Living in the Soviet Union: An Analysis Using Archival and Anthropometric Data	2010	Journal of Economic History	70	1	83-117
Russia	RUS	russia_1980_semashko	1973.12	1207	0	0	-1	-2	0	0	7	Article	Brainerd, Elizabeth	Reassessing the Standard of Living in the Soviet Union: An Analysis Using Archival and Anthropometric Data	2010	Journal of Economic History	70	1	83-117
Russia	RUS	russia_1980_semashko	1973.12	1411	0	0	-1	-2	0	0	7	Article	Brainerd, Elizabeth	Reassessing the Standard of Living in the Soviet Union: An Analysis Using Archival and Anthropometric Data	2010	Journal of Economic History	70	1	83-117
Russia	RUS	russia_1980_semashko	1973.12	1240	0	0	-1	-2	0	0	7	Article	Brainerd, Elizabeth	Reassessing the Standard of Living in the Soviet Union: An Analysis Using Archival and Anthropometric Data	2010	Journal of Economic History	70	1	83-117
Russia	RUS	russia_1980_semashko	1973.12	2238	-1	0	-1	-2	0	0	6	Article	Brainerd, Elizabeth	Reassessing the Standard of Living in the Soviet Union: An Analysis Using Archival and Anthropometric Data	2010	Journal of Economic History	70	1	83-117
Russia	RUS	russia_1980_semashko	1973.12	1102	0	0	-1	-2	0	0	7	Article	Brainerd, Elizabeth	Reassessing the Standard of Living in the Soviet Union: An Analysis Using Archival and Anthropometric Data	2010	Journal of Economic History	70	1	83-117
Russia	RUS	russia_1979_4	1974	1209	0	0	-1	-2	0	0	7	Article	Brainerd, Elizabeth	Reassessing the Standard of Living in the Soviet Union: An Analysis Using Archival and Anthropometric Data	2010	Journal of Economic History	70	1	83-117
Russia	RUS	russia_1980_4	1974.36	889	0	-1	0	-2	-1	0	6	Article	Brainerd, Elizabeth	Reassessing the Standard of Living in the Soviet Union: An Analysis Using Archival and Anthropometric Data	2010	Journal of Economic History	70	1	83-117
Russia	RUS	russia_1980_4	1974.36	3459	0	0	-1	-2	0	0	7	Article	Brainerd, Elizabeth	Reassessing the Standard of Living in the Soviet Union: An Analysis Using Archival and Anthropometric Data	2010	Journal of Economic History	70	1	83-117
Russia	RUS	russia_1980_4	1974.36	1380	0	0	-1	-2	0	0	7	Article	Brainerd, Elizabeth	Reassessing the Standard of Living in the Soviet Union: An Analysis Using Archival and Anthropometric Data	2010	Journal of Economic History	70	1	83-117
Russia	RUS	russia_1981_semashko	1976.16	974	0	0	-1	-2	-1	0	6	Article	Brainerd, Elizabeth	Reassessing the Standard of Living in the Soviet Union: An Analysis Using Archival and Anthropometric Data	2010	Journal of Economic History	70	1	83-117
Russia	RUS	russia_1981_semashko	1976.16	1864	0	0	-1	-2	0	0	7	Article	Brainerd, Elizabeth	Reassessing the Standard of Living in the Soviet Union: An Analysis Using Archival and Anthropometric Data	2010	Journal of Economic History	70	1	83-117
Russia	RUS	russia_1981_semashko	1976.16	735	0	0	-1	-2	-1	0	6	Article	Brainerd, Elizabeth	Reassessing the Standard of Living in the Soviet Union: An Analysis Using Archival and Anthropometric Data	2010	Journal of Economic History	70	1	83-117
Russia	RUS	russia_1981_semashko	1976.16	1393	0	0	-1	-2	0	0	7	Article	Brainerd, Elizabeth	Reassessing the Standard of Living in the Soviet Union: An Analysis Using Archival and Anthropometric Data	2010	Journal of Economic History	70	1	83-117
Russia	RUS	russia_1981_4	1976.26	842	-1	0	-1	-2	-1	0	5	Article	Brainerd, Elizabeth	Reassessing the Standard of Living in the Soviet Union: An Analysis Using Archival and Anthropometric Data	2010	Journal of Economic History	70	1	83-117
Russia	RUS	russia_1981_4	1976.26	2552	0	0	-1	-2	0	0	7	Article	Brainerd, Elizabeth	Reassessing the Standard of Living in the Soviet Union: An Analysis Using Archival and Anthropometric Data	2010	Journal of Economic History	70	1	83-117
Russia	RUS	russia_1981_4	1976.26	2556	0	0	-1	-2	0	0	7	Article	Brainerd, Elizabeth	Reassessing the Standard of Living in the Soviet Union: An Analysis Using Archival and Anthropometric Data	2010	Journal of Economic History	70	1	83-117
Russia	RUS	russia_1983_semashko	1981	368	0	0	0	-2	-2	0	6	Article	Brainerd, Elizabeth	Reassessing the Standard of Living in the Soviet Union: An Analysis Using Archival and Anthropometric Data	2010	Journal of Economic History	70	1	83-117
Russia	RUS	russia_1991_47	1981.5	606	0	0	-1	-2	-1	0	6	Article	Brainerd, Elizabeth	Reassessing the Standard of Living in the Soviet Union: An Analysis Using Archival and Anthropometric Data	2010	Journal of Economic History	70	1	83-117
Russia	RUS	russia_1991_47	1981.5	814	0	0	-1	-3	-1	0	5	Article	Brainerd, Elizabeth	Reassessing the Standard of Living in the Soviet Union: An Analysis Using Archival and Anthropometric Data	2010	Journal of Economic History	70	1	83-117
Russia	RUS	russia_1991_semashko	1982.5	425	0	0	-1	-2	-2	0	5	Article	Brainerd, Elizabeth	Reassessing the Standard of Living in the Soviet Union: An Analysis Using Archival and Anthropometric Data	2010	Journal of Economic History	70	1	83-117
Russia	RUS	russia_1991_semashko	1982.5	201	0	-1	-1	-2	-2	0	4	Article	Brainerd, Elizabeth	Reassessing the Standard of Living in the Soviet Union: An Analysis Using Archival and Anthropometric Data	2010	Journal of Economic History	70	1	83-117
Russia	RUS	russia_1989_6	1982.77	3154	0	0	-1	-2	0	0	7	Article	Brainerd, Elizabeth	Reassessing the Standard of Living in the Soviet Union: An Analysis Using Archival and Anthropometric Data	2010	Journal of Economic History	70	1	83-117
Russia	RUS	russia_1989_6	1982.77	2302	0	0	-1	-2	0	0	7	Article	Brainerd, Elizabeth	Reassessing the Standard of Living in the Soviet Union: An Analysis Using Archival and Anthropometric Data	2010	Journal of Economic History	70	1	83-117
Russia	RUS	russia_1992_46	1983	600	-1	0	-1	-2	-1	0	5	Article	Brainerd, Elizabeth	Reassessing the Standard of Living in the Soviet Union: An Analysis Using Archival and Anthropometric Data	2010	Journal of Economic History	70	1	83-117
Russia	RUS	russia_1992_semashko	1983.5	11277	0	0	-1	-2	0	0	7	Article	Brainerd, Elizabeth	Reassessing the Standard of Living in the Soviet Union: An Analysis Using Archival and Anthropometric Data	2010	Journal of Economic History	70	1	83-117
Russia	RUS	russia_1990_6	1983.82	1693	0	0	-1	-2	0	0	7	Article	Brainerd, Elizabeth	Reassessing the Standard of Living in the Soviet Union: An Analysis Using Archival and Anthropometric Data	2010	Journal of Economic History	70	1	83-117
Russia	RUS	russia_1990_6	1983.82	750	-1	0	-1	-2	-1	0	5	Article	Brainerd, Elizabeth	Reassessing the Standard of Living in the Soviet Union: An Analysis Using Archival and Anthropometric Data	2010	Journal of Economic History	70	1	83-117
Russia	RUS	russia_1990_6	1983.82	450	0	0	-1	-2	-2	0	5	Article	Brainerd, Elizabeth	Reassessing the Standard of Living in the Soviet Union: An Analysis Using Archival and Anthropometric Data	2010	Journal of Economic History	70	1	83-117
Russia	RUS	russia_1991_6	1984.23	22119	0	0	-1	-2	0	0	7	Article	Brainerd, Elizabeth	Reassessing the Standard of Living in the Soviet Union: An Analysis Using Archival and Anthropometric Data	2010	Journal of Economic History	70	1	83-117
Russia	RUS	russia_1991_6	1984.23	1704	0	0	-1	-2	0	0	7	Article	Brainerd, Elizabeth	Reassessing the Standard of Living in the Soviet Union: An Analysis Using Archival and Anthropometric Data	2010	Journal of Economic History	70	1	83-117
Russia	RUS	russia_1991_6	1984.23	1608	0	0	-1	-2	0	0	7	Article	Brainerd, Elizabeth	Reassessing the Standard of Living in the Soviet Union: An Analysis Using Archival and Anthropometric Data	2010	Journal of Economic History	70	1	83-117
Russia	RUS	russia_1991_6	1984.23	425	0	0	-1	-2	-2	0	5	Article	Brainerd, Elizabeth	Reassessing the Standard of Living in the Soviet Union: An Analysis Using Archival and Anthropometric Data	2010	Journal of Economic History	70	1	83-117
Russia	RUS	russia_1991_6	1984.23	195	0	-1	-1	-2	-2	0	4	Article	Brainerd, Elizabeth	Reassessing the Standard of Living in the Soviet Union: An Analysis Using Archival and Anthropometric Data	2010	Journal of Economic History	70	1	83-117
Russia	RUS	russia_1991_6	1984.23	900	0	0	-1	-2	-1	0	6	Article	Brainerd, Elizabeth	Reassessing the Standard of Living in the Soviet Union: An Analysis Using Archival and Anthropometric Data	2010	Journal of Economic History	70	1	83-117
Russia	RUS	russia_1991_6	1984.23	1050	0	0	-1	-2	0	0	7	Article	Brainerd, Elizabeth	Reassessing the Standard of Living in the Soviet Union: An Analysis Using Archival and Anthropometric Data	2010	Journal of Economic History	70	1	83-117
Russia	RUS	russia_1991_6	1984.23	4433	0	0	-1	-2	0	0	7	Article	Brainerd, Elizabeth	Reassessing the Standard of Living in the Soviet Union: An Analysis Using Archival and Anthropometric Data	2010	Journal of Economic History	70	1	83-117
Russia	RUS	russia_1993_48	1984.5	750	0	0	-1	-3	-1	-1	4	Article	Brainerd, Elizabeth	Reassessing the Standard of Living in the Soviet Union: An Analysis Using Archival and Anthropometric Data	2010	Journal of Economic History	70	1	83-117
Russia	RUS	russia_1993_6	1986.77	2974	-1	0	-1	-2	0	0	6	Article	Brainerd, Elizabeth	Reassessing the Standard of Living in the Soviet Union: An Analysis Using Archival and Anthropometric Data	2010	Journal of Economic History	70	1	83-117
Russia	RUS	russia_1993_6	1986.77	227	-1	0	-1	-3	-2	0	3	Article	Brainerd, Elizabeth	Reassessing the Standard of Living in the Soviet Union: An Analysis Using Archival and Anthropometric Data	2010	Journal of Economic History	70	1	83-117
Russia	RUS	russia_1993_6	1986.77	1726	0	0	-1	-2	0	0	7	Article	Brainerd, Elizabeth	Reassessing the Standard of Living in the Soviet Union: An Analysis Using Archival and Anthropometric Data	2010	Journal of Economic History	70	1	83-117
Russia	RUS	russia_1993_6	1986.77	882	-1	0	-1	-2	-1	0	5	Article	Brainerd, Elizabeth	Reassessing the Standard of Living in the Soviet Union: An Analysis Using Archival and Anthropometric Data	2010	Journal of Economic History	70	1	83-117
Russia	RUS	russia_1992_6	1987.16	2810	0	0	-1	-2	0	0	7	Article	Brainerd, Elizabeth	Reassessing the Standard of Living in the Soviet Union: An Analysis Using Archival and Anthropometric Data	2010	Journal of Economic History	70	1	83-117
Russia	RUS	russia_1992_6	1987.16	3059	0	0	-1	-2	0	0	7	Article	Brainerd, Elizabeth	Reassessing the Standard of Living in the Soviet Union: An Analysis Using Archival and Anthropometric Data	2010	Journal of Economic History	70	1	83-117
Russia	RUS	russia_1992_6	1987.16	2935	0	0	-1	-2	0	0	7	Article	Brainerd, Elizabeth	Reassessing the Standard of Living in the Soviet Union: An Analysis Using Archival and Anthropometric Data	2010	Journal of Economic History	70	1	83-117
Russia	RUS	russia_1992_6	1987.16	3610	0	0	-1	-2	0	0	7	Article	Brainerd, Elizabeth	Reassessing the Standard of Living in the Soviet Union: An Analysis Using Archival and Anthropometric Data	2010	Journal of Economic History	70	1	83-117
Russia	RUS	russia_1994_6	1987.71	1393	0	0	-1	-2	0	0	7	Article	Brainerd, Elizabeth	Reassessing the Standard of Living in the Soviet Union: An Analysis Using Archival and Anthropometric Data	2010	Journal of Economic History	70	1	83-117
Russia	RUS	russia_1994_6	1987.71	2673	0	0	-1	-2	0	0	7	Article	Brainerd, Elizabeth	Reassessing the Standard of Living in the Soviet Union: An Analysis Using Archival and Anthropometric Data	2010	Journal of Economic History	70	1	83-117
Russia	RUS	russia_1993_semashko	1987.86	1991	0	0	-1	-2	0	0	7	Article	Brainerd, Elizabeth	Reassessing the Standard of Living in the Soviet Union: An Analysis Using Archival and Anthropometric Data	2010	Journal of Economic History	70	1	83-117
Russia	RUS	russia_1993_semashko	1987.86	2374	-1	0	-1	-2	0	0	6	Article	Brainerd, Elizabeth	Reassessing the Standard of Living in the Soviet Union: An Analysis Using Archival and Anthropometric Data	2010	Journal of Economic History	70	1	83-117
Russia	RUS	russia_1995_6	1988.5	1810	-1	0	-1	-2	0	0	6	Article	Brainerd, Elizabeth	Reassessing the Standard of Living in the Soviet Union: An Analysis Using Archival and Anthropometric Data	2010	Journal of Economic History	70	1	83-117
Russia	RUS	russia_1998_50	1989	798	0	0	-1	-3	-1	0	5	Article	Brainerd, Elizabeth	Reassessing the Standard of Living in the Soviet Union: An Analysis Using Archival and Anthropometric Data	2010	Journal of Economic History	70	1	83-117
Russia	RUS	russia_2001_49	1992	903	0	0	-1	-2	-1	-1	5	Article	Brainerd, Elizabeth	Reassessing the Standard of Living in the Soviet Union: An Analysis Using Archival and Anthropometric Data	2010	Journal of Economic History	70	1	83-117
Rwanda	RWA	rwanda_vincent_1954	1945	157	-1	-1	-1	-3	-2	-1	1	Published Article	Vincent, Marc	L'Enfant au Ruanda-Urundi	1954	Institut Royal Colonial Belge - Section des sciences naturelles et médicales. Mémoires	23	8	1-220
Rwanda	RWA	rwanda_vincent_1954	1945	172	-1	0	-1	-3	-2	-1	2	Published Article	Vincent, Marc	L'Enfant au Ruanda-Urundi	1954	Institut Royal Colonial Belge - Section des sciences naturelles et médicales. Mémoires	23	8	1-220
Rwanda	RWA	rwanda_hiernaux_1964	1949.5	537	0	-1	-1	0	-1	-1	6	Published Article	Hiernaux, J.	WEIGHT/HEIGHT RELATIONSHIP DURING GROWTH IN AFRICANS AND EUROPEANS	1964	Human Biology	36	3	273-293
Samoa	WSM	samoa_bindon_1986	1970.5	469	0	0	-1	-3	-2	0	4	Published Article	Bindon, James R.	Growth patterns of height and weight among three groups of Samoan preadolescents	1986	Annals of Human Biology	13	2	171-178
Sao Tome	STP	saotome_janz_1953	1944.5	283	0	0	-1	-1	-2	-1	5	Published Article	Janz, G. J	Contribuicao para o estudio do estado de nutricao da populacao de S. Tome	1953	Anais do Instituto de Medicina Tropical	10		1515-1525
Saudi Arabia	SAU	saudiarabia_hammam_1979	1970	165	-1	-1	-1	-3	-2	0	2	Official Report	Hammam, H. M. and Kamel, L. M. and Hidayat, N. M.	A Health Profile of a Rural Community in the Western Zone of Saudi Arabia	1979					King Faisal Univeristy
Saudi Arabia	SAU	saudiarabia_abdulaziz_1981	1977	21	0	-1	0	-3	-3	0	3	Published Article	Abdul-Aziz Abaheseen, Monira and Harrison, Gail Grigsby and Pearson, Paul B.	Nutritional status of Saudi Arab preschool children in the eastern province	1981	Ecology of Food and Nutrition	10	3	163-168
Saudi Arabia	SAU	saudiarabia_alhazzaa_1990	1980.5	742	0	-1	-1	-3	-1	0	4	Published Article	Al-Hazzaa, Hazzaa M.	Antbropometric measurements of Saudi boys aged 6-14 years	1990	Annals of Human Biology	17	1	33-40
Saudi Arabia	SAU	saudiarabia_alfrayh_1987b	1981.5	1200	0	0	0	-3	0	0	7	Published Article	Al Frayh, A. R. and Wong, S. S. and Bener, A.	The Growth Standards of Saudi Infant and Pre-School Children in Riyadh, Suadi Arabia	1987	Journal of the Royal Society of Health	11	1	117-132
Saudi Arabia	SAU	saudiarabia_alothaimeen_1988	1985	494	0	0	-1	-1	-2	0	6	Published Article	Al-Othaimeen, Abdulaziz I. and Sawaya, Wajih N. and Tannous, Raja I. and Villanueva, Benilda P.	A Nutrition Survey of Infants and Preschool Children in Saudi Arabia	1988	Saudi Medical Journal	9	1	40-48
Saudi Arabia	SAU	saudiarabia_attallah_1990	1986.5	450	0	0	0	-2	-2	0	6	Published Article	Attallah, Nabil L. and Jibrel, Salam O. and Campbell, John J.	Patterns of Growth of Saudi Boys and Girls aged 0-24 months, Asir Region, with a Note on their Rates of Growth: A 1988 View	1990	Saudi Medical Journal	11	6	466-472
Senegal	SEN	senegal_benefice_1992	1983	63	0	-1	-1	-3	-3	0	2	Published Article	Benefice, Eric	Growth and Motor Performance of Healthy Senegalese Preschool Children	1992	AMERICAN JOURNAL OF HUMAN BIOLOGY	4		717-728
Seychelles	SYC	seychelles_grant_1957	1948	2146	0	0	-1	-1	0	-1	7	Other	Grant	Enquiry into height and weight of school children in the Seychelles	1957	LSHTM Archives: GB 0809 Nutrition/17/01/17/06
Seychelles	SYC	seychelles_grainger_1980	1970	2039	0	0	-1	-3	0	0	6	Published Article	Grainger, C. R.	Height, weight, and mid-arm circumference of schoolchildren in Seychelles, 1978	1980	Transactions of the Royal Society of Tropical Medicine and Hygiene	74	1	129-130
Seychelles	SYC	seychelles_marquesvidal_2008	1995.5	900	0	0	-1	0	-1	0	8	Published Article	Marques-Vidal, Pedro and Madeleine, George and Romain, Sarah and Gabriel, Anne and Bovet, Pascal	Secular trends in height and weight among children and adolescents of the Seychelles, 1956–2006	2008	BMC Public Health	8	1	1-9
Singapore	SGP	singapore_oliveira_1937	1930	7346	-2	-1	-1	-1	0	-1	4	Published Article	Oliveiro, Christopher Joseph	A Survey of Singapore Children in Regard to their Weight, Height and Nutrition	1937	The Malayan Medical Journal	12	1	9-17
Singapore	SGP	singapore_wong_1972	1965	2661	0	0	-1	-1	0	0	8	Published Article	Wong, Hock Boon and Tye, Cho Yoke and Quck, Kai Miew	Anthropometric Studies on Singapore Children: I. Heights, Weights & Skull Circumference on Pre-School Children	1972	The Journal of the Singapore Paediatric Society	14	2	68-89
Slovenia	SVN	slovenia_stefancic_1998	1961	826	0	0	-1	-3	-1	0	5	Published Article	Stefancic, Marija and Tomazo-Ravnik, Tatjana	Fifty-two Years of Secular Trend in Ljubljana School Children	1998	Secular Growth Changes in Europe			281-295
Slovenia	SVN	slovenia_stefancic_1998	1983	834	0	0	-1	-3	-1	0	5	Published Article	Stefancic, Marija and Tomazo-Ravnik, Tatjana	Fifty-two Years of Secular Trend in Ljubljana School Children	1998	Secular Growth Changes in Europe			281-295
Slowakia	SVK	slowakia_hajnis_1993	1982	7396	0	0	-1	0	0	0	9	Published Article	Hajniš, K.	Die neue Wachstumsnorm der tschechischen und slowakischen Kinder und Jugendlichen	1993	Anthropologischer Anzeiger	51	3	207-224
South Africa	ZAF	za_maughan brown_1935	1925	7241	0	0	-1	-1	0	-1	7	Published Article	Maughan Brown, H	Our Land: Is our population satisfactory? The results of Inspection of Children of School Ages	1935	South African Medical Journal	9	23	819-824
South Africa	ZAF	za_kark le riche_1944a	1930.5	1050	0	0	-1	-3	0	-1	5	Official Report	Kark, SL and le Riche, H	The Nutrition and Health of South African Bantu School Children - A Somatometrical and clinical study	1944					Department of Public Health
South Africa	ZAF	za_robertson_1952	1945	115	-1	0	-1	-3	-2	-1	2	Published Article	Robertson, A. S.	Height and Weight Tables of Pre-school African Native Children	1952	Transactions of the Royal Society of Tropical Medicine and Hygiene	36	5	560-563
South Africa	ZAF	za_lurie ford_1958	1946	452	0	0	-1	-3	-2	0	4	Published Article	Lurie, GM and Ford, FJ	Heights and weights of European and Coloured Schoolchildren in Cape Town	1958	South African Medical Journal	32	42	1017-1025
South Africa	ZAF	za_walker_1977	1946	134	0	0	-1	-1	-2	0	6	Published Article	Walker, B. F. and Walker A. R. P.	Studies on increases in growth rate of South Africna Black schoolchildren and their significance to health	1977	South African Medical Journal	51	20	707-712
South Africa	ZAF	za_walker_1977	1950	112	0	0	-1	-1	-2	0	6	Published Article	Walker, B. F. and Walker A. R. P.	Studies on increases in growth rate of South Africna Black schoolchildren and their significance to health	1977	South African Medical Journal	51	20	707-712
South Africa	ZAF	za_walker_1977	1951	248	0	0	-1	-1	-2	0	6	Published Article	Walker, B. F. and Walker A. R. P.	Studies on increases in growth rate of South Africna Black schoolchildren and their significance to health	1977	South African Medical Journal	51	20	707-712
South Africa	ZAF	za_walker_1977	1952	153	0	0	-1	-1	-2	0	6	Published Article	Walker, B. F. and Walker A. R. P.	Studies on increases in growth rate of South Africna Black schoolchildren and their significance to health	1977	South African Medical Journal	51	20	707-712
South Africa	ZAF	za_walker_1977	1954	72	0	0	-1	-1	-3	0	5	Published Article	Walker, B. F. and Walker A. R. P.	Studies on increases in growth rate of South Africna Black schoolchildren and their significance to health	1977	South African Medical Journal	51	20	707-712
South Africa	ZAF	za_smit_1967	1955	1093	0	0	-1	-3	0	0	6	Published Article	Smit, PJ and Potgieter, JF and Fellingham, SA	Body measurements of school children of four racial groups in Pretoria	1967	South African Medical Journal	41	35	868-886
South Africa	ZAF	za_walker_1977	1964	124	0	0	-1	-1	-2	0	6	Published Article	Walker, B. F. and Walker A. R. P.	Studies on increases in growth rate of South Africna Black schoolchildren and their significance to health	1977	South African Medical Journal	51	20	707-712
South Africa	ZAF	za_walker_1977	1964	140	0	0	-1	-1	-2	-1	5	Published Article	Walker, B. F. and Walker A. R. P.	Studies on increases in growth rate of South Africna Black schoolchildren and their significance to health	1977	South African Medical Journal	51	20	707-712
South Africa	ZAF	za_walker_1977	1965	179	0	0	-1	-1	-2	0	6	Published Article	Walker, B. F. and Walker A. R. P.	Studies on increases in growth rate of South Africna Black schoolchildren and their significance to health	1977	South African Medical Journal	51	20	707-712
South Africa	ZAF	za_walker_1977	1965	191	0	0	-1	-1	-2	0	6	Published Article	Walker, B. F. and Walker A. R. P.	Studies on increases in growth rate of South Africna Black schoolchildren and their significance to health	1977	South African Medical Journal	51	20	707-712
South Africa	ZAF	za_walker_1977	1965	196	0	0	-1	-1	-2	0	6	Published Article	Walker, B. F. and Walker A. R. P.	Studies on increases in growth rate of South Africna Black schoolchildren and their significance to health	1977	South African Medical Journal	51	20	707-712
South Africa	ZAF	za_walker_1977	1966	337	0	0	-1	-1	-2	0	6	Published Article	Walker, B. F. and Walker A. R. P.	Studies on increases in growth rate of South Africna Black schoolchildren and their significance to health	1977	South African Medical Journal	51	20	707-712
South Africa	ZAF	za_walker_1977	1966	175	0	0	-1	-1	-2	0	6	Published Article	Walker, B. F. and Walker A. R. P.	Studies on increases in growth rate of South Africna Black schoolchildren and their significance to health	1977	South African Medical Journal	51	20	707-712
South Africa	ZAF	za_walker_1977	1966	122	0	0	-1	-1	-2	0	6	Published Article	Walker, B. F. and Walker A. R. P.	Studies on increases in growth rate of South Africna Black schoolchildren and their significance to health	1977	South African Medical Journal	51	20	707-712
South Africa	ZAF	za_coovadia_1978	1972	227	0	0	-1	-3	-2	0	4	Published Article	Coovadia, H. M. and Adhikari, M. and Mthethwa, D.	Physical Growth of Negro Children in the Durban Area	1978	Tropical and Geographical Medicine	30	3	373-381
South Africa	ZAF	za_kotze_et_al_1982	1972.5	11200	0	0	-1	0	0	-1	8	Published Article	Kotzé, JP and van der Merge, GW and Mostert, WP and Reynders, JJ and Barnard, SO and Snyman, N	Anthropometric survey of different cultural groups in South Africa	1982	Journal of Dietetics and Home Economics	10	2	77-81
South Africa	ZAF	za_shamssain_1991	1985	653	0	0	-1	-3	-1	0	5	Published Article	Shamssain, Mohammad H.	Growth of Normal Urban Black Southern African Children Aged 6-19 Years	1991	Journal of Tropical Pediatrics	37		4-12
Spain	ESP	spain_blanco_1920	1897.5	375	-1	-1	-1	-2	-2	-1	2	Official Report	Blanco y Sánchez, Rufino	Cómo crecen los niños españoles, talla, busto y peso, con algunos datos referentes a niños extranjeros	1920					Tipografía de la Revista de Archivos
Spain	ESP	spain_gonzalez_2000	1905.5	92	0	0	-1	-2	-3	0	4	Book	González-Montero de Espinosa, M. and Marrodán, M. D. and Moreno, S. and Pérez-Magdaleno, A.	El crecimiento de los españoles a principios del siglo XX: Antropometría en las colonias escolares del Museo Pedagógico Nacional	2000					Tendencias actuales de investigación en la antropología física española.
Spain	ESP	spain_martorell_1918	1908.5	1466	0	-1	-1	-2	0	-1	5	Official Report	Martorell Carbonell, P. M.	Pedimetría escolar	1918					La medicina de los niños número 222
Spain	ESP	spain_ajuntament_1931	1925	3998	0	0	-1	-1	0	-1	7	Official Report	Ajuntament de Barcelona, Comissió de Cultura	L'Obra de les Colònies Escolars, Banys de Mar i Semicolònies per als Alumnes de les Escoles de Barcelona 1906-1931	1932				1-222	Ajuntament de Barcelona
Spain	ESP	spain_gali_1935	1927	600	0	0	-1	-2	-1	-1	5	Official Report	Galí, Alexandre	Assaig de fixació dels processos de creixement de l'Escola Blanquerna	1935					Bulletí de l'Associació Protectora de l'Ensenyança Catalana, Número 43
Spain	ESP	spain_magdaleno_1994	1936	1325	0	0	-1	-2	0	0	7	Published Article	Pérez-Magdaleno, A. and Marrodán, M. D.	Indicadores de la Composición Corporal en la Población Infantil de la Comunidad de Madrid	1994	X Congreso de la Sociedad Española de Antropología Biológica.	This is a book chapter. Book: Biología de las Poblaciones Humanas: Problemas Metodológicos e Interpretación Ecológico.		93-104	Universidad Autónoma de Madrid.
Spain	ESP	spain_muro_1954	1939	1650	0	-1	-1	-2	0	0	6	Official Report	Muro, Aceña A. and Vivanco, F	Patrones de crecimiento de niños normales españoles	1954					Revista Clínica Española
Spain	ESP	spain_palacios_1965	1956	90051	0	0	-1	0	0	-1	8	Official Report	Palacios, J. M. and F. Vivanco	Datos de talla y peso de 128.000 niños españoles	1965					Revista Clínica Española, 30 noviembre 1965
Spain	ESP	spain_garcia_1969	1961	1200	0	0	-1	-3	0	0	6	Published Article	Garcia Almansa, A. and Fernández Fernández, M. D. and Palacios Mateos, J. M.	Patrones de Crecimiento de los Niños Españoles Normales	1969	Revista Clínica Española	113	1	45-48
Spain	ESP	spain_palacios_1970	1964.5	6467	0	0	-1	0	0	-1	8	Official Report	Palacios Mateos, J. M. and García Almansa, A. and Vivanco, F. Fernandez, M. D. and García Robles, R. and Moreno Esteban, B.	El crecimiento de los niños españoles desde el nacimiento hasta los cinco años	1970					Revista Clínica Española Número 118
Spain	ESP	spain_codina_1984	1969.5	594	0	-1	-1	-2	-1	0	5	Book	Codina Borau, Miguel	Crecimiento y asimetrias en varones barceloneses de edad escolar (6-16 años)	1984					Universidad Autónoma de Barcelona. Tesis doctoral.
Spain	ESP	spain_puente_1997	1977.5	2554	0	0	-1	-1	0	0	8	Published Article	De la Puente, M. L. and Canela J. and Alvarez, L. and Salleras L., and Vicens-Calvet, E.	Cross-Sectional Growth Study of the Child and Adolescent population of Catalonia (Spain)	1997	Annals of Human Biology	24	5	435-452
Spain	ESP	spain_carrascosa_2008	1991	12556	0	0	-1	-1	0	0	8	Published Article	Carrascosa, A. and Fernández, J. M. and Ferndández, C. and Ferrández, A. and López-Siguero, J. P. and Sánchez, E. and Sobradillo, B. and Yeste, D.	Estudios españoles de crecimiento 2008. Nuevos patrones antropométricos	2008	Endocrinología y Nutrición	55	10	484-506
Spain	ESP	spain_crespo_2010	1992.5	4241	0	0	-1	-1	0	0	8	Published Article	Sáez Crespo, Antonio and Fernández Páez, Francisco and Ama Manzan, José Antonio and López-Triviño, Sixto and Crespo Vasco, J.	Patornes de crecimiento infantil en Castilla-La Mancha	2000	International Journal of Early Childhood	32	2	59-82
Spain	ESP	spain_hernandez_1988	1995	12600	0	0	-1	0	0	0	9	Official Report	Hernández M and Castellet J and Narvaíza J L and Rincón J M and Ruiz I and Sánchez E and Sobradillo B and Zurimendi A	Curvas y Tablas de Crecimiento	1988	-				Fundación F. Orbegozo.
Spain	ESP	spain_faustino_2010	1998.5	16297	0	0	-1	0	0	0	9	Official Report	Fundación Faustino Orbegozo Eizaguirre	Estudios Españoles de Crecimiento - Estudio transversal 2010	2010					Fundación Faustino Orbegozo Eizaguirre
Spain	ESP	spain_lopez_2011	2001	3741	0	0	-1	-1	0	0	8	Other	López de Lara, Diego	Valoración del Crecimiento y del estado nutricional en niños adolescentes y adultos jóvenes de la Comunidad Autónoma de Madrid	2011	PhD. Diss., Universidad Autónoma de Madrid. Departamento de Pediatría
Spain	ESP	spain_lopez-siguero_2008	2001.5	3898	0	0	-1	-1	0	0	8	Published Article	Lopez-Siguero, Juan Pedro and Gracia, Juan Manuel Fernandez and Castillo, Juan de Dios Luna and Molina, Jose Antonio Moreno and Cosano, Carlos Ruiz, and Ortiz, Antonio Jurado	Cross-sectional study of height and weight in the population of Andalusia from age 3 to adulthood	2008	BMC Endocrine Disorders	8	S1	2-20
Spain	ESP	spain_jimenez_2016	2015	448	0	0	0	-3	-2	0	5	Book	Jiménez Hinojosa, José Manuel	Estudio Longitudinal de Crecimiento en Población Pediátrica Andaluza de 0 a 3 Años	2016	Doctoral Thesis			1-138	Universidad de Malaga
Sri Lanka	LKA	srilanka_nicholls_1936	1925	5153	0	0	-1	0	0	-1	8	Published Article	Nicholls, Lucius	A Nutritional Survey of the Poorer Classes in Ceylon	1936	Ceylon Journal of Science	4	1	1-70
St Kitts	KNA	stkitts_craig_1954	1945	829	0	0	-1	-1	-1	-1	6	Other	Craig, J. C.	Nutrition in the St. Kitts-Nevis-Anguilla Presidency of the Leeward Islands	1954
St Kitts	KNA	stkitts_ashcroft_1965	1946	741	-1	0	-1	-1	-1	-1	5	Published Article	Ashcroft, M. T. and Buchanan, I. C. and Lovell, H. G.	Heights and Weights of Primary Schoolchildren in St. Christopher-Nevis-Anguilla, West Indies	1965	Journal of Tropical Medicine and Hygiene	68		277-283
St Kitts	KNA	stkitts_ashcroft_1965	1956	3159	0	0	-1	-1	0	-1	7	Published Article	Ashcroft, M. T. and Buchanan, I. C. and Lovell, H. G.	Heights and Weights of Primary Schoolchildren in St. Christopher-Nevis-Anguilla, West Indies	1965	Journal of Tropical Medicine and Hygiene	68		277-283
St Vincent	VCT	stvincent_ashcroft_1970	1962.5	3796	0	0	-1	-1	0	0	8	Published Article	Ashcroft, M. T. and Antrobus, A. C. K.	HEIGHTS AND WEIGHTS OF SCHOOLCHILDREN IN ST VINCENT	1970	Journal of Biosocial Science	2	4	317-328
Sudan	SDN	sudan_sukkar_1971	1965	771	-1	0	-1	-3	-1	0	4	Published Article	Sukkar, M. Y. and Johnson, D. and Abdel Gadir, A. M. and Yousif, M. K.	The nutritional status of children in rural Khartoum	1971	Sudan Medical Journal	9	1	23-38
Sudan	SDN	sudan_abu-manga_2021	2015.5	145002	0	0	0	0	0	0	10	Published Article	Abu-Manga, Mohamed and Al-Jawaldeh, Ayoub and Qureshi, Abdul Baseer and Elmunier Ali, Amira M. and Pizzol, Damiano and Dureab, Fekri	Nutrition Assessment of Under-Five Children in Sudan: Tracking the Achievement of the Global Nutrition Targets	2021	Children	8	363	1-12
Suriname	SUR	suriname_luyken_1961	1952	77	0	0	-1	-1	-3	-1	4	Published Article	Luyken, R. and Luyken-Koning, F. W. M.	Studies on the Physiology of Nutrition in Surinam	1961	TROPICAl. AND GEOGRAPHICAL MEDICINE	13		123-130
Suriname	SUR	suriname_luyken_1961	1952	244	0	0	-1	-1	-2	-1	5	Published Article	Luyken, R. and Luyken-Koning, F. W. M.	Studies on the Physiology of Nutrition in Surinam	1961	TROPICAl. AND GEOGRAPHICAL MEDICINE	13		123-130
Suriname	SUR	suriname_luyken_1961	1952	42	0	-1	-1	-1	-3	-1	3	Published Article	Luyken, R. and Luyken-Koning, F. W. M.	Studies on the Physiology of Nutrition in Surinam	1961	TROPICAl. AND GEOGRAPHICAL MEDICINE	13		123-130
Suriname	SUR	suriname_glanville_1970	1961	164	-1	0	-1	-3	-2	-1	2	Published Article	Glanville, E. V. and Geerdink, R. A.	Skinf old Thickness, Body Measurements and Age Changes in Trio and Wajana Indians of Surinam	1970	American Journal of Physical Anthropology	32		455-462
Suriname	SUR	suriname_vanderkuyp_1967	1961.5	35945	0	0	-1	0	0	0	9	Published Article	Van der Kuyp, E	Body weights and heights of the Surinam people	1967	Voeding	28	9	435-469
Sweden	SWE	sweden_sundell_1917	1905	800	0	0	-1	-3	-1	-1	4	Published Article	Sundell, C.	Mätningar å Stockholms folkskolebarn	1917	Hygienisk Tidskrift			25-27
Sweden	SWE	sweden_broman_1942	1931.5	2940	0	0	-1	-3	0	0	6	Published Article	Broman, Birger and Dahlberg, Gunnar and Lichtenstein, A	Height and Weight during Growth	1942	Acta Paediatrica	30		1-55
Sweden	SWE	sweden_cernerud_1993	1933	1529	0	0	-1	-3	0	0	6	Published Article	Cernerud, Lars	Height and body mass index of seven-year-old Stockholm schoolchildren from 1940 to 1990	1993	Acta Paediatrica	82		304-305
Sweden	SWE	sweden_cernerud_1993	1943	2087	0	0	-1	-3	0	0	6	Published Article	Cernerud, Lars	Height and body mass index of seven-year-old Stockholm schoolchildren from 1940 to 1990	1993	Acta Paediatrica	82		304-305
Sweden	SWE	sweden_cernerud_1993	1953	2240	0	0	-1	-3	0	0	6	Published Article	Cernerud, Lars	Height and body mass index of seven-year-old Stockholm schoolchildren from 1940 to 1990	1993	Acta Paediatrica	82		304-305
Sweden	SWE	sweden_ljung_1974	1954.5	740	0	0	-1	0	-1	0	8	Published Article	Ljung, Bengt-Olov, and Bergsten-Brucefors, Agneta and Lindgren, Gunilla	The secular trend in physical growth in Sweden	1974	Annals of Human Biology	1	3	245-256
Sweden	SWE	sweden_lindgren_1978	1955	641	0	0	-1	-2	-1	0	6	Published Article	Lindgren, G	Growth of Schoolchildren with early, average and late ages of peak height velocity	1978	Annals of Human Biology	5	3	253-267
Sweden	SWE	sweden_karlberg_1976	1956.5	199	0	0	0	-3	-2	0	5	Published Article	Karlberg, P and Taranger, J and Engström, I and Karlberg, J and Landström, T and Lichtenstein, H and Lindström, B and Svennberg-Redegren, I	I. Physical growth from birth to 16 years and longitudinal outcome of the study during the same age period	1976	Acta Paediatica	65		7-76
Sweden	SWE	sweden_samuelson_1971	1960	734	0	0	-1	-1	-1	0	7	Published Article	Samuelson, Gosta	An Epidemiological Study of Child Health and Nutrition in a Northern Swedish County	1971	Acta Paediatrica Scandinavica	60		653-665
Sweden	SWE	sweden_cernerud_1993	1963	1788	0	0	-1	-3	0	0	6	Published Article	Cernerud, Lars	Height and body mass index of seven-year-old Stockholm schoolchildren from 1940 to 1990	1993	Acta Paediatrica	82		304-305
Sweden	SWE	sweden_lindgren_1989	1967	1572	0	0	-1	0	0	0	9	Published Article	Lindgren, G W and Hauspie, R C	Heights and weights of Swedish school children born in 1955 and 1967	1989	Annals of Human Biology	16	5	397-406
Sweden	SWE	sweden_cernerud_1993	1973	567	0	0	-1	-3	-1	0	5	Published Article	Cernerud, Lars	Height and body mass index of seven-year-old Stockholm schoolchildren from 1940 to 1990	1993	Acta Paediatrica	82		304-305
Sweden	SWE	sweden_werner_2006	1973	2553	0	0	-1	0	0	0	9	Published Article	Werner, Bo and Bodin, Lennart and Bremberg, Sven	Data on height and weight from school health records as a national public health surveillance tool: The case of Sweden	2006	Scandinavian Journal of Public Health	34	4	406-413
Sweden	SWE	sweden_albertssonwikland_2002	1974	2327	0	0	0	-3	0	0	7	Published Article	Albertsson Wikland, K and Luo, Z C and Niklasson, A and Karlberg, J	Swedish population-based longitudinal reference values from birth to 18 years of age for height, weight and head circumference	2002	Acta Paediatrica	91	7	739-754
Sweden	SWE	sweden_werner_2006b	1981	2205	0	0	0	0	0	0	10	Published Article	Werner, Bo and Bodin, Lennart	Growth from birth to age 19 for children in Sweden born in 1981: Descriptive values	2006	Acta Paediatrica	95	5	600-613
Sweden	SWE	sweden_cernerud_1993	1983	680	0	0	-1	-3	-1	0	5	Published Article	Cernerud, Lars	Height and body mass index of seven-year-old Stockholm schoolchildren from 1940 to 1990	1993	Acta Paediatrica	82		304-305
Sweden	SWE	sweden_holmgren_2018	1990	1901	0	0	0	-3	0	0	7	Published Article	Holmgren, Anton and Niklasson, Aimon and Nierop, Andreas F M and Gelander, Lars and Aronson, A Stefan and Sjöberg, Agneta and Lissner, Lauren and Albertsson-Wikland, Kerstin	Estimating secular changes in longitudinal growth patterns underlying adult height with the QEPS model: the Grow Up Gothenburg Cohorts	2018	Pediatric Research	84		41-49
Switzerland	CHE	switzerland_wintsch_1933_b	1877	2800	-1	0	-1	-3	0	-1	4	Published Article	Wintsch, Jean	Les normes de croissance des écoliers lausannois	1933	Revue médicale de la Suisse romande : organe officiel de la Société médicale de la Suisse romande	53	10	609-632
Switzerland	CHE	switzerland_lauener_1947	1878	3500	-1	0	-1	-3	0	-1	4	Published Article	Lauener, P.	Entwicklungs- und Gesundheitsverhältnisse des Schulkindes der Stadt Bern in der Kriegs- und Nachkriegszeit 1939-1946	1947	Gesunheit und Wohlfahrt	27	1	81-120	Art. Institut Orell Füssli
Switzerland	CHE	switzerland_combe_1896	1880	16618	-1	0	-1	-3	0	-1	4	Published Article	Combe, A.	Körperlänge und Wachstum der Volksschulkinder in Lausanne	1896	Zeitschrift für Schulgesundheitspflege	IX	11	569-589
Switzerland	CHE	switzerland_stephanoff_1903	1894	14501	0	0	-1	-3	0	-1	5	Official Report	Stépanoff, Nicolas	Taille et poids des enfants des écoles primaires de Lausanne	1903					Imprimerie Charles Guex
Switzerland	CHE	switzerland_schwerz_1910	1901	786	-1	0	-1	-3	-1	-1	3	Book	Schwerz, Franz	Untersuchungen über das Wachstum des Menschen	1910					Friedrich Vieweg und Sohn
Switzerland	CHE	switzerland_wintsch_1933_b	1907	2800	0	0	-1	-3	0	-1	5	Published Article	Wintsch, Jean	Les normes de croissance des écoliers lausannois	1933	Revue médicale de la Suisse romande : organe officiel de la Société médicale de la Suisse romande	53	10	609-632
Switzerland	CHE	switzerland_lauener_1947	1909	3500	-1	0	-1	-3	0	-1	4	Published Article	Lauener, P.	Entwicklungs- und Gesundheitsverhältnisse des Schulkindes der Stadt Bern in der Kriegs- und Nachkriegszeit 1939-1946	1947	Gesunheit und Wohlfahrt	27	1	81-120	Art. Institut Orell Füssli
Switzerland	CHE	switzerland_goepfert_1929	1911	2579	0	0	-1	-3	0	0	6	Published Article	Göpfert, C.	Über das Körperwachstum zürcherischer Volksschüler	1929	Archiv der Julius Klaus-Stiftung für Vererbungsforschung Sozialanthropologie und Rassenhygiene	IV		351-396	Art. Institut Orell Füssli
Switzerland	CHE	switzerland_lauener_1947	1915	3500	-1	0	-1	-3	0	-1	4	Published Article	Lauener, P.	Entwicklungs- und Gesundheitsverhältnisse des Schulkindes der Stadt Bern in der Kriegs- und Nachkriegszeit 1939-1946	1947	Gesunheit und Wohlfahrt	27	1	81-120	Art. Institut Orell Füssli
Switzerland	CHE	switzerland_wintsch_1933_b	1915	2800	0	0	-1	-3	0	-1	5	Published Article	Wintsch, Jean	Les normes de croissance des écoliers lausannois	1933	Revue médicale de la Suisse romande : organe officiel de la Société médicale de la Suisse romande	53	10	609-632
Switzerland	CHE	switzerland_pittard_1930	1918.5	185	0	0	-1	-3	-2	-1	3	Published Article	Pittard, Eugène and Dellenbach, Marguerite	Documents pour l'étude de la croissance pendant l'âge scolaire	1930	Archives suisses d'Anthropologie générale	5	3	275-312
Switzerland	CHE	switzerland_lauener_1947	1921	3500	-1	0	-1	-3	0	-1	4	Published Article	Lauener, P.	Entwicklungs- und Gesundheitsverhältnisse des Schulkindes der Stadt Bern in der Kriegs- und Nachkriegszeit 1939-1946	1947	Gesunheit und Wohlfahrt	27	1	81-120	Art. Institut Orell Füssli
Switzerland	CHE	switzerland_wintsch_1933_b	1923	4988	0	0	-1	-3	0	-1	5	Published Article	Wintsch, Jean	Les normes de croissance des écoliers lausannois	1933	Revue médicale de la Suisse romande : organe officiel de la Société médicale de la Suisse romande	53	10	609-632
Switzerland	CHE	switzerland_billeter_1948	1926	3708	0	0	-1	-3	0	0	6	Published Article	Billeter, E.	Körpermessungen an Zürcher Volksschülern	1948	Zürcher Statistische Nachrichten		3	111-134	Statistisches Amt der Stadt Zürich
Switzerland	CHE	switzerland_billeter_1948	1927	3225	0	0	-1	-3	0	0	6	Published Article	Billeter, E.	Körpermessungen an Zürcher Volksschülern	1948	Zürcher Statistische Nachrichten		3	111-134	Statistisches Amt der Stadt Zürich
Switzerland	CHE	switzerland_billeter_1948	1928	3815	0	0	-1	-3	0	0	6	Published Article	Billeter, E.	Körpermessungen an Zürcher Volksschülern	1948	Zürcher Statistische Nachrichten		3	111-134	Statistisches Amt der Stadt Zürich
Switzerland	CHE	switzerland_billeter_1948	1929	3940	0	0	-1	-3	0	0	6	Published Article	Billeter, E.	Körpermessungen an Zürcher Volksschülern	1948	Zürcher Statistische Nachrichten		3	111-134	Statistisches Amt der Stadt Zürich
Switzerland	CHE	switzerland_billeter_1948	1930	4000	0	0	-1	-3	0	0	6	Published Article	Billeter, E.	Körpermessungen an Zürcher Volksschülern	1948	Zürcher Statistische Nachrichten		3	111-134	Statistisches Amt der Stadt Zürich
Switzerland	CHE	switzerland_billeter_1948	1931	4196	0	0	-1	-3	0	0	6	Published Article	Billeter, E.	Körpermessungen an Zürcher Volksschülern	1948	Zürcher Statistische Nachrichten		3	111-134	Statistisches Amt der Stadt Zürich
Switzerland	CHE	switzerland_billeter_1948	1932	4041	0	0	-1	-3	0	0	6	Published Article	Billeter, E.	Körpermessungen an Zürcher Volksschülern	1948	Zürcher Statistische Nachrichten		3	111-134	Statistisches Amt der Stadt Zürich
Switzerland	CHE	switzerland_billeter_1948	1933	4074	0	0	-1	-3	0	0	6	Published Article	Billeter, E.	Körpermessungen an Zürcher Volksschülern	1948	Zürcher Statistische Nachrichten		3	111-134	Statistisches Amt der Stadt Zürich
Switzerland	CHE	switzerland_billeter_1948	1934	4249	0	0	-1	-3	0	0	6	Published Article	Billeter, E.	Körpermessungen an Zürcher Volksschülern	1948	Zürcher Statistische Nachrichten		3	111-134	Statistisches Amt der Stadt Zürich
Switzerland	CHE	switzerland_billeter_1948	1935	3926	0	0	-1	-3	0	0	6	Published Article	Billeter, E.	Körpermessungen an Zürcher Volksschülern	1948	Zürcher Statistische Nachrichten		3	111-134	Statistisches Amt der Stadt Zürich
Switzerland	CHE	switzerland_billeter_1948	1936	3962	0	0	-1	-3	0	0	6	Published Article	Billeter, E.	Körpermessungen an Zürcher Volksschülern	1948	Zürcher Statistische Nachrichten		3	111-134	Statistisches Amt der Stadt Zürich
Switzerland	CHE	switzerland_billeter_1948	1937	4147	0	0	-1	-3	0	0	6	Published Article	Billeter, E.	Körpermessungen an Zürcher Volksschülern	1948	Zürcher Statistische Nachrichten		3	111-134	Statistisches Amt der Stadt Zürich
Switzerland	CHE	switzerland_lauener_1947	1937	3500	0	0	-1	-3	0	-1	5	Published Article	Lauener, P.	Entwicklungs- und Gesundheitsverhältnisse des Schulkindes der Stadt Bern in der Kriegs- und Nachkriegszeit 1939-1946	1947	Gesunheit und Wohlfahrt	27	1	81-120	Art. Institut Orell Füssli
Switzerland	CHE	switzerland_billeter_1948	1938	3920	0	0	-1	-3	0	0	6	Published Article	Billeter, E.	Körpermessungen an Zürcher Volksschülern	1948	Zürcher Statistische Nachrichten		3	111-134	Statistisches Amt der Stadt Zürich
Switzerland	CHE	switzerland_billeter_1948	1939	4012	0	0	-1	-3	0	0	6	Published Article	Billeter, E.	Körpermessungen an Zürcher Volksschülern	1948	Zürcher Statistische Nachrichten		3	111-134	Statistisches Amt der Stadt Zürich
Switzerland	CHE	switzerland_heimendinger_1964	1947	3855	0	0	-1	-3	0	0	6	Book	Heimendinger, J	Die Ergebnisse von Körpermessungen an 5000 Basler Kindern von 2-18 Jahren	1964	Hevletica Paediatrica Acta Supplementum	XIII			Schwabe
Switzerland	CHE	switzerland_falkner_1958	1955	79	0	0	0	-3	-3	0	4	Published Article	Falkner, Frank and Pernot-Roy, M.P. and Habich, H. and Senecal, J. and Masse, G	Some internatonal comparisons of physical growth in the first two years of life	1958	Courrier	8	1	1-11
Switzerland	CHE	switzerland_kaufmann_1972	1959.5	2600	0	0	-1	-3	0	0	6	Book	Kaufmann, Hélène; Lang, Richard; Rieben, Albert	Croissance de la taille et du poids de 4 à 19 1/2 ans - Garçons et filles suisses domiciliés dans le canton de Genève en 1972	1976					Editions Médecine et hygiène
Taiwan	TWN	taiwan_olds_2003	1909	630	-1	0	-1	0	-1	-1	6	Published Article	Olds, Kelly	The biological standard of living in Taiwan under Japanese occupation	2003	Economics and Human Biology	1	2	187-206
Taiwan	TWN	taiwan_olds_2003	1921	630	0	0	-1	0	-1	-1	7	Published Article	Olds, Kelly	The biological standard of living in Taiwan under Japanese occupation	2003	Economics and Human Biology	1	2	187-206
Taiwan	TWN	taiwan_olds_2003	1921	630	0	0	-1	0	-1	-1	7	Published Article	Olds, Kelly	The biological standard of living in Taiwan under Japanese occupation	2003	Economics and Human Biology	1	2	187-206
Taiwan	TWN	taiwan_olds_2003	1930	630	0	0	-1	0	-1	-1	7	Published Article	Olds, Kelly	The biological standard of living in Taiwan under Japanese occupation	2003	Economics and Human Biology	1	2	187-206
Taiwan	TWN	taiwan_chen_1974	1960	1604	0	0	-1	0	0	0	9	Published Article	Chen, Mou-Liang; Chiang, Ching-Hwai; Huang, Chao-Shou; Chen, Joseph S.	A Study of the Nutritional Status and Physical Growth of Chinese Children and Young Adults	1974	Journal of the Formosan Medical Association	73		374-386
Taiwan	TWN	taiwan_chen_1974	1960	23303	0	0	-1	0	0	0	9	Published Article	Chen, Mou-Liang; Chiang, Ching-Hwai; Huang, Chao-Shou; Chen, Joseph S.	A Study of the Nutritional Status and Physical Growth of Chinese Children and Young Adults	1974	Journal of the Formosan Medical Association	73		374-386
Taiwan	TWN	taiwan_executiveyuan_1990	1965	3500	0	0	-1	0	0	-1	8	Official Report	Directorate General of Budget, Accounting and Statistics, Executive Yuan, Republic of China (行政院主計處)	Statistics of children and youth in Taiwan area of the Republic of China, 1990 (中華民國臺灣地區青少幼年統計，民國七十九年)	1990					ROC Government
Taiwan	TWN	taiwan_executiveyuan_1990	1966	3500	0	0	-1	0	0	-1	8	Official Report	Directorate General of Budget, Accounting and Statistics, Executive Yuan, Republic of China (行政院主計處)	Statistics of children and youth in Taiwan area of the Republic of China, 1990 (中華民國臺灣地區青少幼年統計，民國七十九年)	1990					ROC Government
Taiwan	TWN	taiwan_executiveyuan_1990	1967	3500	0	0	-1	0	0	-1	8	Official Report	Directorate General of Budget, Accounting and Statistics, Executive Yuan, Republic of China (行政院主計處)	Statistics of children and youth in Taiwan area of the Republic of China, 1990 (中華民國臺灣地區青少幼年統計，民國七十九年)	1990					ROC Government
Taiwan	TWN	taiwan_executiveyuan_1990	1968	3500	0	0	-1	0	0	-1	8	Official Report	Directorate General of Budget, Accounting and Statistics, Executive Yuan, Republic of China (行政院主計處)	Statistics of children and youth in Taiwan area of the Republic of China, 1990 (中華民國臺灣地區青少幼年統計，民國七十九年)	1990					ROC Government
Taiwan	TWN	taiwan_executiveyuan_1990	1969	3500	0	0	-1	0	0	-1	8	Official Report	Directorate General of Budget, Accounting and Statistics, Executive Yuan, Republic of China (行政院主計處)	Statistics of children and youth in Taiwan area of the Republic of China, 1990 (中華民國臺灣地區青少幼年統計，民國七十九年)	1990					ROC Government
Taiwan	TWN	taiwan_executiveyuan_1990	1970	3500	0	0	-1	0	0	-1	8	Official Report	Directorate General of Budget, Accounting and Statistics, Executive Yuan, Republic of China (行政院主計處)	Statistics of children and youth in Taiwan area of the Republic of China, 1990 (中華民國臺灣地區青少幼年統計，民國七十九年)	1990					ROC Government
Taiwan	TWN	taiwan_executiveyuan_1990	1971	3500	0	0	-1	0	0	-1	8	Official Report	Directorate General of Budget, Accounting and Statistics, Executive Yuan, Republic of China (行政院主計處)	Statistics of children and youth in Taiwan area of the Republic of China, 1990 (中華民國臺灣地區青少幼年統計，民國七十九年)	1990					ROC Government
Taiwan	TWN	taiwan_executiveyuan_1990	1972	3500	0	0	-1	0	0	-1	8	Official Report	Directorate General of Budget, Accounting and Statistics, Executive Yuan, Republic of China (行政院主計處)	Statistics of children and youth in Taiwan area of the Republic of China, 1990 (中華民國臺灣地區青少幼年統計，民國七十九年)	1990					ROC Government
Taiwan	TWN	taiwan_executiveyuan_1990	1973	3500	0	0	-1	0	0	-1	8	Official Report	Directorate General of Budget, Accounting and Statistics, Executive Yuan, Republic of China (行政院主計處)	Statistics of children and youth in Taiwan area of the Republic of China, 1990 (中華民國臺灣地區青少幼年統計，民國七十九年)	1990					ROC Government
Taiwan	TWN	taiwan_executiveyuan_1990	1974	3500	0	0	-1	0	0	-1	8	Official Report	Directorate General of Budget, Accounting and Statistics, Executive Yuan, Republic of China (行政院主計處)	Statistics of children and youth in Taiwan area of the Republic of China, 1990 (中華民國臺灣地區青少幼年統計，民國七十九年)	1990					ROC Government
Taiwan	TWN	taiwan_executiveyuan_1990	1975	3500	0	0	-1	0	0	-1	8	Official Report	Directorate General of Budget, Accounting and Statistics, Executive Yuan, Republic of China (行政院主計處)	Statistics of children and youth in Taiwan area of the Republic of China, 1990 (中華民國臺灣地區青少幼年統計，民國七十九年)	1990					ROC Government
Taiwan	TWN	taiwan_executiveyuan_1990	1976	3500	0	0	-1	0	0	-1	8	Official Report	Directorate General of Budget, Accounting and Statistics, Executive Yuan, Republic of China (行政院主計處)	Statistics of children and youth in Taiwan area of the Republic of China, 1990 (中華民國臺灣地區青少幼年統計，民國七十九年)	1990					ROC Government
Taiwan	TWN	taiwan_executiveyuan_1990	1977	3500	0	0	-1	0	0	-1	8	Official Report	Directorate General of Budget, Accounting and Statistics, Executive Yuan, Republic of China (行政院主計處)	Statistics of children and youth in Taiwan area of the Republic of China, 1990 (中華民國臺灣地區青少幼年統計，民國七十九年)	1990					ROC Government
Taiwan	TWN	taiwan_executiveyuan_1990	1978	3500	0	0	-1	0	0	-1	8	Official Report	Directorate General of Budget, Accounting and Statistics, Executive Yuan, Republic of China (行政院主計處)	Statistics of children and youth in Taiwan area of the Republic of China, 1990 (中華民國臺灣地區青少幼年統計，民國七十九年)	1990					ROC Government
Taiwan	TWN	taiwan_executiveyuan_1990	1979	3500	0	0	-1	0	0	-1	8	Official Report	Directorate General of Budget, Accounting and Statistics, Executive Yuan, Republic of China (行政院主計處)	Statistics of children and youth in Taiwan area of the Republic of China, 1990 (中華民國臺灣地區青少幼年統計，民國七十九年)	1990					ROC Government
Taiwan	TWN	taiwan_executiveyuan_1990	1980	3500	0	0	-1	0	0	-1	8	Official Report	Directorate General of Budget, Accounting and Statistics, Executive Yuan, Republic of China (行政院主計處)	Statistics of children and youth in Taiwan area of the Republic of China, 1990 (中華民國臺灣地區青少幼年統計，民國七十九年)	1990					ROC Government
Taiwan	TWN	taiwan_lee_2004	1986	3417	0	0	-1	-3	0	-1	5	Published Article	Lee, Tian-Shing and Chao, Ting and Tang, Ren-Bin and Hsieh, Chia-Chang and Chen, Shu-Jen and Ho, Low-Tone	A Longitudinal Study of Growth Patterns in School Children in Taipei Area I: Growth Curve and Height Velocity Curve	2004	Journal of the Chinese Medical Association	67	2	67-72
Tajikistan	TJK	tajikistan_1959_2	1950	841	-1	0	-1	-2	-1	0	5	Article	Brainerd, Elizabeth	Reassessing the Standard of Living in the Soviet Union: An Analysis Using Archival and Anthropometric Data	2010	Journal of Economic History	70	1	83-117
Tajikistan	TJK	tajikistan_1964_3	1956.5	955	-1	0	-1	-3	-1	0	4	Article	Brainerd, Elizabeth	Reassessing the Standard of Living in the Soviet Union: An Analysis Using Archival and Anthropometric Data	2010	Journal of Economic History	70	1	83-117
Tajikistan	TJK	tajikistan_1964_3	1956.5	945	-1	0	-1	-3	-1	0	4	Article	Brainerd, Elizabeth	Reassessing the Standard of Living in the Soviet Union: An Analysis Using Archival and Anthropometric Data	2010	Journal of Economic History	70	1	83-117
Tajikistan	TJK	tajikistan_1977_4	1973	1082	0	0	0	-1	0	0	9	Article	Brainerd, Elizabeth	Reassessing the Standard of Living in the Soviet Union: An Analysis Using Archival and Anthropometric Data	2010	Journal of Economic History	70	1	83-117
Tanzania	TZA	tanzania_davies_1974	1960	403	0	0	-1	-1	-2	0	6	Published Article	Davies, C. T. M. and Mbelwa, D. and Dore, Caroline	Physical growth and development of urban and rural East African children, aged 7-16 years	1974	ANNALS OF HUMAN BIOLOGY	1	3	257-268
Tanzania	TZA	tanzania_hautvast_1971	1960	159	0	0	-1	-2	-2	0	5	Published Article	Hautvast, Joseph	PHYSICAL GROWTH AND MENARCHEAL AGE IN TANZANIAN SCHOOLCHILDREN AND ADULTS	1971	Human Biology	43	3	421-444
Thailand	THA	thailand_zimmerman_1936	1923	499	0	0	-1	-2	-2	0	5	Published Article	Zimmerman, Carle C.	The Stature and Weight of the Siamese	1937	Genus	2	3	295-323
Thailand	THA	thailand_vachananda_1959	1949.5	4950	-1	0	-1	-1	0	-1	6	Published Article	Vachanda, R. and Kittivija, K. and Snidvonga, W.	Proceedings of the ninth Pacific Science Congress of the Pacific Science Association, held at Chulalongkorn University, Bangkok, Thailand, November 18th to December 9th, 1957	1959	Secretariat, Ninth Pacific Science Congress	15		10-12
Thailand	THA	thailand_icnd_1960	1950	662	-1	0	-1	0	-1	-1	6	Official Report	Interdepartmental Committee on Nutrition for National Defense	Kingdom of Thailand Nutrition Survey	1960
Thailand	THA	thailand_taguchi_1974b	1965	101	-1	0	-1	-2	-2	0	4	Published Article	Taguchi, H. and Hara, K. and Hasei, T. and Hatta, K.	Investigations on Nutritional Anemia of the Farmers in North-Eastern Part of Thailand	1974	Journal of the Nagoya Women's College	20		265-305	265-305
Thailand	THA	thailand_chavalittamrong_1978	1966	42000	0	0	-1	-3	0	0	6	Published Article	Chavalittamrong, Burana and Vathakanon, Ravadee	Height and Weight of Bangkok Children	1978	Journal of the Medical Association of Thailand	61	2	1-50
Thailand	THA	thailand_bailey_1984	1968	9711	0	0	-1	-3	0	0	6	Published Article	Bailey, Stephen M. and Gershoff, Stanley N. and McGandy, Robert B. and Nondasuta, Amourn and Tantiwongse, Puangtong and Suttapreyasri, Dusanee and Miller, Joy and McCree, Paula	A Longitudinal Study of Growth and Maturation in Rural Thailand	1984	Human Biology	56	3	539-557
Thailand	THA	thailand_chandrapanond_1973	1970	89	0	0	0	-3	-3	0	4	Published Article	Chandrapanond, Amara and Suttapreyasri, Dusnee and Tansuphasiri, Suvimol and Harinasata, Prasit	Nutrition, Growth and Development of Thai Village Children	1973	Journal of the Medical Association of Thailand	56	12	722-731
Thailand	THA	thailand_nelson_1981	1975	210	0	0	-1	-1	-2	0	6	Published Article	Nelson, Karen B. and Suprasert, Somboon and Sorasuchart, Acharee and Sambhavapol, Wallee and Thitikulrat, Pimporn	A Study of the Health Status of School Children in Chiang Mai Province	1981	Journal of the Medical Association of Thailand	64	3	115-124
Thailand	THA	thailand_nelson_1981	1975	280	0	0	-1	-1	-2	0	6	Published Article	Nelson, Karen B. and Suprasert, Somboon and Sorasuchart, Acharee and Sambhavapol, Wallee and Thitikulrat, Pimporn	A Study of the Health Status of School Children in Chiang Mai Province	1981	Journal of the Medical Association of Thailand	64	3	115-124
Thailand	THA	thailand_nelson_1981	1975	280	0	0	-1	-1	-2	0	6	Published Article	Nelson, Karen B. and Suprasert, Somboon and Sorasuchart, Acharee and Sambhavapol, Wallee and Thitikulrat, Pimporn	A Study of the Health Status of School Children in Chiang Mai Province	1981	Journal of the Medical Association of Thailand	64	3	115-124
Thailand	THA	thailand_chavalittamrong_1987	1980.5	18815	0	0	-1	0	0	0	9	Published Article	Chavalittamrong, Burana and Tantiwongse, Puangtong	Height and Weight of Thai Children: Update	1987	Journal of the Medical Association of Thailand	70	1	1-40
Trinidad	TTO	trinidad_higman_1979	1813.5	3265	-2	0	-1	-1	0	0	6	Published Article	Higman, B. W.	Growth in Afro-Caribbean Slave Populations	1979	American Journal of Physical Anthropology	50	3	373-385
Tunisia	TUN	tunisia_lowenstein_1974	1962	165	-1	-1	-1	-2	-2	-1	2	Published Article	Lowenstein, Frank W. and O'Connell Daniel E.	Selected Body Measurements in Boys Ages 6-11 Years from Six Villages in Southern Tunisia: An International Comparison	1974	Human Biology	46	3	471-482
Tunisia	TUN	tunisia_beghin_1975	1964.5	1678	0	0	-1	-3	0	0	6	Published Article	Beghin, D. and Wachholder, A. and Trabelsi, M. and Cantraine, F.	La Taille et le Poids des Ecoliers du Cap Bon (Tunisie)	1975	Ann Soc Belg Med Trop.	55	4	341-358
Turkey	TUR	turkey_ozer_2007b	1935	280	0	0	-1	-1	-2	-1	5	Published Article	Özer, Basak Koca	SECULAR CHANGES IN HEIGHT AND LEG LENGTH AMONG TURKISH CHILDREN DURING THE LAST CENTURY	2007	Acta Pediatrica	47	1	95-113
Turkey	TUR	turkey_ozer_2020	1940	502	0	0	-1	-3	-1	0	5	Published Article	Özer, Basak Koca and Özdemir, Aysegül	SECULAR CHANGES IN ANTHROPOMETRIC MEASUREMENTS OF SCHOOLCHILDREN IN ANKARA, TURKEY (1950–2017)	2020	Papers on Anthropology	29	1	121-139
Turkey	TUR	turkey_koksal_1961	1950.5	461	0	0	0	-3	-2	0	5	Published Article	Köksal, Orhan and Ylmazsoy, Hayrettin	Growth Rates of Preschool Children in Bursa, Turkey	1961	The Turkish Journal of Pediatrics	3	3	153-159
Turkey	TUR	turkey_nashed_1968	1959.5	654	0	0	-1	-3	-1	0	5	Published Article	Nashed, Salwa and Bertan, Münevver	Growth and Physical Development of Primary Schoolchildren in Etimesgut, Turkey	1968	The Turkish Journal of Pediatrics	10	4	101-115
Turkey	TUR	turkey_neyzi_1973	1963	669	0	0	-1	-3	-1	0	5	Published Article	Neyzi, Olcay and Yalcindag, Ayfer and Alp, Hulya	Heights and weights of Turkish children	1973	Journal of Tropical Pediatrics	19	1	5:13
Turkey	TUR	turkey_saatcioglu_1988	1968	1400	0	0	-1	-2	0	0	7	Official Report	Saatcioglu, A.	Growth standards for 7 to 11-year-old Turkish children	1988					University of Kuopio
Turkey	TUR	turkey_tumerdem_1978	1970	1547	0	0	-1	-3	0	-1	5	Published Article	Tumerdem, Yildiz	Growth and Physical Development in Primary School Children in North-East Part of Turkey	1978	Medical Bulletin of Istanbul Medical Faculty	11	1	122-132
Turkey	TUR	turkey_baki_1986	1976	3000	0	0	-1	-3	0	0	6	Published Article	Baki, Ali and Tezic, Tahsin	Physical Growth Measurements of Primary School Children Living in Trabzon	1986	The Turkish Journal of Pediatrics	28		31-45
Turkey	TUR	turkey_yalaz_1983	1978.5	125	0	0	0	-3	-2	0	5	Published Article	Yalaz, Kalbiye and Epir, Shirley	Physical Growth Measurements of Preschool Urban Turkish Children	1983	The Turkish Journal of Pediatrics	25	3	155-165
Turkey	TUR	turkey_neyzi_1996	1980.5	1976	0	0	-1	-3	0	0	6	Book	Neyzi, O. and Bundak, R. and Günöz, H. and Darendeliler, F. and Saka, N.	Social Class Differences and Secular Trend in Height in Turkish Schoolchildren	1996					Eötvös University Press
Turkey	TUR	turkey_okten_1999	1990	2798	0	0	-1	-1	0	0	8	Published Article	Okten, Aysenur and Can, G. and Kalyoncu, M. Dogan	Height and Weight of healthy Turkish children of North Black Sea region, Trabzon, Turkey	1999	Acta Medica Auxologica	31	2	87-93
Turkey	TUR	turkey_okten_1999	1990	1726	0	0	-1	-1	0	0	8	Published Article	Okten, Aysenur and Can, G. and Kalyoncu, M. Dogan	Height and Weight of healthy Turkish children of North Black Sea region, Trabzon, Turkey	1999	Acta Medica Auxologica	31	2	87-93
Turkey	TUR	turkey_simsek_2005	1990	433	0	0	-1	-2	-2	0	5	Published Article	Simsek, F. and Ulukol, B. and Gulnar, S. Baskan	The secular trends in height and weight of Turkish school children during 1993-2003	2005	Child Care Health Development	31	4	441-447
Turkey	TUR	turkey_simsek_2005	1990	392	0	0	-1	-2	-2	0	5	Published Article	Simsek, F. and Ulukol, B. and Gulnar, S. Baskan	The secular trends in height and weight of Turkish school children during 1993-2003	2005	Child Care Health Development	31	4	441-447
Turkey	TUR	turkey_ozer_2020	1996	601	0	0	-1	-3	-1	0	5	Published Article	Özer, Basak Koca and Özdemir, Aysegül	SECULAR CHANGES IN ANTHROPOMETRIC MEASUREMENTS OF SCHOOLCHILDREN IN ANKARA, TURKEY (1950–2017)	2020	Papers on Anthropology	29	1	121-139
Turkey	TUR	turkey_ozer_2007	1997	601	0	0	-1	-3	-1	0	5	Published Article	Özer, Basak Koca	Growth reference centiles and secular changes in Turkish children and adolescents	2007	Economics and Human Biology	5	2	280-301
Turkey	TUR	turkey_hatipoglu_2009	1998	1757	0	0	-1	-3	0	0	6	Published Article	Hatipoglu, Nihal and Kurtoglu, Selim and Ozturk, Ahmet and Mazicioglu, Mumtaz Mustafa	The Weight and Height Percentiles in 6-18 Year Old Children in Kayseri and Comparison with Istanbul Data	2009	Journal of Clinical Research in Pediatric Endocrinology	1	3	129-135
Turkey	TUR	turkey_ozer_2020	2008	658	0	0	-1	-3	-1	0	5	Published Article	Özer, Basak Koca and Özdemir, Aysegül	SECULAR CHANGES IN ANTHROPOMETRIC MEASUREMENTS OF SCHOOLCHILDREN IN ANKARA, TURKEY (1950–2017)	2020	Papers on Anthropology	29	1	121-139
Turkmenistan	TKM	turkmenistan_1966_3	1957	965	0	0	-1	-3	-1	0	5	Article	Brainerd, Elizabeth	Reassessing the Standard of Living in the Soviet Union: An Analysis Using Archival and Anthropometric Data	2010	Journal of Economic History	70	1	83-117
Turkmenistan	TKM	turkmenistan_1970_3	1968.33	1650	-1	0	0	-1	0	0	8	Article	Brainerd, Elizabeth	Reassessing the Standard of Living in the Soviet Union: An Analysis Using Archival and Anthropometric Data	2010	Journal of Economic History	70	1	83-117
Ukraine	UKR	ukraine_schwerin_1899	1888.5	2800	0	0	-1	-2	0	-1	6	Published Article	Schwerin	Einfluß der Schule auf die körperliche Entwickelung der Schulkinder und die Erkrankungen unter denselben	1899	Zeitschrift für Schulgesundheitspflege			199-201
Ukraine	UKR	ukraine_1927_37	1917.5	450	0	0	-1	-3	-2	-1	3	Article	Brainerd, Elizabeth	Reassessing the Standard of Living in the Soviet Union: An Analysis Using Archival and Anthropometric Data	2010	Journal of Economic History	70	1	83-117
Ukraine	UKR	ukraine_1955_37	1945.5	450	0	0	-1	-3	-2	-1	3	Article	Brainerd, Elizabeth	Reassessing the Standard of Living in the Soviet Union: An Analysis Using Archival and Anthropometric Data	2010	Journal of Economic History	70	1	83-117
Ukraine	UKR	ukraine_1957_1	1947.5	621	0	0	-1	-3	-1	0	5	Article	Brainerd, Elizabeth	Reassessing the Standard of Living in the Soviet Union: An Analysis Using Archival and Anthropometric Data	2010	Journal of Economic History	70	1	83-117
Ukraine	UKR	ukraine_1957_2	1948	1015	0	0	-1	-3	0	0	6	Article	Brainerd, Elizabeth	Reassessing the Standard of Living in the Soviet Union: An Analysis Using Archival and Anthropometric Data	2010	Journal of Economic History	70	1	83-117
Ukraine	UKR	ukraine_1956_1	1948.5	3049	-1	0	-1	-3	0	0	5	Article	Brainerd, Elizabeth	Reassessing the Standard of Living in the Soviet Union: An Analysis Using Archival and Anthropometric Data	2010	Journal of Economic History	70	1	83-117
Ukraine	UKR	ukraine_1959_43	1949.5	450	0	0	-1	-3	-2	-1	3	Article	Brainerd, Elizabeth	Reassessing the Standard of Living in the Soviet Union: An Analysis Using Archival and Anthropometric Data	2010	Journal of Economic History	70	1	83-117
Ukraine	UKR	ukraine_1960_37	1950.5	450	0	0	-1	-3	-2	-1	3	Article	Brainerd, Elizabeth	Reassessing the Standard of Living in the Soviet Union: An Analysis Using Archival and Anthropometric Data	2010	Journal of Economic History	70	1	83-117
Ukraine	UKR	ukraine_1962_2	1952.5	895	0	0	-1	-3	-1	0	5	Article	Brainerd, Elizabeth	Reassessing the Standard of Living in the Soviet Union: An Analysis Using Archival and Anthropometric Data	2010	Journal of Economic History	70	1	83-117
Ukraine	UKR	ukraine_1959_1	1952.87	1005	0	0	-1	-3	0	0	6	Article	Brainerd, Elizabeth	Reassessing the Standard of Living in the Soviet Union: An Analysis Using Archival and Anthropometric Data	2010	Journal of Economic History	70	1	83-117
Ukraine	UKR	ukraine_1959_1	1952.87	1170	0	0	-1	-3	0	0	6	Article	Brainerd, Elizabeth	Reassessing the Standard of Living in the Soviet Union: An Analysis Using Archival and Anthropometric Data	2010	Journal of Economic History	70	1	83-117
Ukraine	UKR	ukraine_1959_1	1952.87	1007	0	0	-1	-3	0	0	6	Article	Brainerd, Elizabeth	Reassessing the Standard of Living in the Soviet Union: An Analysis Using Archival and Anthropometric Data	2010	Journal of Economic History	70	1	83-117
Ukraine	UKR	ukraine_1960_2	1953.55	818	0	0	-1	-3	-1	0	5	Article	Brainerd, Elizabeth	Reassessing the Standard of Living in the Soviet Union: An Analysis Using Archival and Anthropometric Data	2010	Journal of Economic History	70	1	83-117
Ukraine	UKR	ukraine_1960_2	1953.55	1657	0	0	-1	-3	0	0	6	Article	Brainerd, Elizabeth	Reassessing the Standard of Living in the Soviet Union: An Analysis Using Archival and Anthropometric Data	2010	Journal of Economic History	70	1	83-117
Ukraine	UKR	ukraine_1965_3	1955.78	641	0	0	-1	-3	-1	0	5	Article	Brainerd, Elizabeth	Reassessing the Standard of Living in the Soviet Union: An Analysis Using Archival and Anthropometric Data	2010	Journal of Economic History	70	1	83-117
Ukraine	UKR	ukraine_1965_3	1955.78	1305	0	0	-1	-3	0	0	6	Article	Brainerd, Elizabeth	Reassessing the Standard of Living in the Soviet Union: An Analysis Using Archival and Anthropometric Data	2010	Journal of Economic History	70	1	83-117
Ukraine	UKR	ukraine_1958_1	1956.33	1000	0	0	0	-3	0	0	7	Article	Brainerd, Elizabeth	Reassessing the Standard of Living in the Soviet Union: An Analysis Using Archival and Anthropometric Data	2010	Journal of Economic History	70	1	83-117
Ukraine	UKR	ukraine_1959_semashko	1957.5	200	0	0	0	-3	-2	0	5	Article	Brainerd, Elizabeth	Reassessing the Standard of Living in the Soviet Union: An Analysis Using Archival and Anthropometric Data	2010	Journal of Economic History	70	1	83-117
Ukraine	UKR	ukraine_1967_37	1957.5	450	0	0	-1	-3	-2	-1	3	Article	Brainerd, Elizabeth	Reassessing the Standard of Living in the Soviet Union: An Analysis Using Archival and Anthropometric Data	2010	Journal of Economic History	70	1	83-117
Ukraine	UKR	ukraine_1964_3	1959.85	1051	0	0	0	-3	0	0	7	Article	Brainerd, Elizabeth	Reassessing the Standard of Living in the Soviet Union: An Analysis Using Archival and Anthropometric Data	2010	Journal of Economic History	70	1	83-117
Ukraine	UKR	ukraine_1964_3	1959.85	1144	-1	0	-1	-2	0	0	6	Article	Brainerd, Elizabeth	Reassessing the Standard of Living in the Soviet Union: An Analysis Using Archival and Anthropometric Data	2010	Journal of Economic History	70	1	83-117
Ukraine	UKR	ukraine_1964_3	1959.85	944	-1	0	-1	-2	-1	0	5	Article	Brainerd, Elizabeth	Reassessing the Standard of Living in the Soviet Union: An Analysis Using Archival and Anthropometric Data	2010	Journal of Economic History	70	1	83-117
Ukraine	UKR	ukraine_1964_3	1959.85	1026	0	0	0	-3	0	0	7	Article	Brainerd, Elizabeth	Reassessing the Standard of Living in the Soviet Union: An Analysis Using Archival and Anthropometric Data	2010	Journal of Economic History	70	1	83-117
Ukraine	UKR	ukraine_1967_3	1960	889	-1	0	-1	-2	-1	0	5	Article	Brainerd, Elizabeth	Reassessing the Standard of Living in the Soviet Union: An Analysis Using Archival and Anthropometric Data	2010	Journal of Economic History	70	1	83-117
Ukraine	UKR	ukraine_1967_3	1960	1547	0	0	-1	-3	0	0	6	Article	Brainerd, Elizabeth	Reassessing the Standard of Living in the Soviet Union: An Analysis Using Archival and Anthropometric Data	2010	Journal of Economic History	70	1	83-117
Ukraine	UKR	ukraine_1967_3	1960	3016	0	0	-1	-2	0	0	7	Article	Brainerd, Elizabeth	Reassessing the Standard of Living in the Soviet Union: An Analysis Using Archival and Anthropometric Data	2010	Journal of Economic History	70	1	83-117
Ukraine	UKR	ukraine_1966_3	1960.43	1471	-1	0	-1	-3	0	0	5	Article	Brainerd, Elizabeth	Reassessing the Standard of Living in the Soviet Union: An Analysis Using Archival and Anthropometric Data	2010	Journal of Economic History	70	1	83-117
Ukraine	UKR	ukraine_1966_3	1960.43	2300	0	0	-1	-3	0	0	6	Article	Brainerd, Elizabeth	Reassessing the Standard of Living in the Soviet Union: An Analysis Using Archival and Anthropometric Data	2010	Journal of Economic History	70	1	83-117
Ukraine	UKR	ukraine_1966_3	1960.43	3773	0	0	-1	-3	0	0	6	Article	Brainerd, Elizabeth	Reassessing the Standard of Living in the Soviet Union: An Analysis Using Archival and Anthropometric Data	2010	Journal of Economic History	70	1	83-117
Ukraine	UKR	ukraine_1966_3	1960.43	2019	0	0	-1	-3	0	0	6	Article	Brainerd, Elizabeth	Reassessing the Standard of Living in the Soviet Union: An Analysis Using Archival and Anthropometric Data	2010	Journal of Economic History	70	1	83-117
Ukraine	UKR	ukraine_1970_3	1961	957	-1	0	-1	-2	-1	0	5	Article	Brainerd, Elizabeth	Reassessing the Standard of Living in the Soviet Union: An Analysis Using Archival and Anthropometric Data	2010	Journal of Economic History	70	1	83-117
Ukraine	UKR	ukraine_1971_9	1962	922	0	0	-1	-3	-1	0	5	Article	Brainerd, Elizabeth	Reassessing the Standard of Living in the Soviet Union: An Analysis Using Archival and Anthropometric Data	2010	Journal of Economic History	70	1	83-117
Ukraine	UKR	ukraine_1972_37	1962.5	450	-1	0	-1	-3	-2	-1	2	Article	Brainerd, Elizabeth	Reassessing the Standard of Living in the Soviet Union: An Analysis Using Archival and Anthropometric Data	2010	Journal of Economic History	70	1	83-117
Ukraine	UKR	ukraine_1968_3	1962.81	2636	0	0	-1	-3	0	0	6	Article	Brainerd, Elizabeth	Reassessing the Standard of Living in the Soviet Union: An Analysis Using Archival and Anthropometric Data	2010	Journal of Economic History	70	1	83-117
Ukraine	UKR	ukraine_1968_3	1962.81	1172	0	0	0	-3	0	0	7	Article	Brainerd, Elizabeth	Reassessing the Standard of Living in the Soviet Union: An Analysis Using Archival and Anthropometric Data	2010	Journal of Economic History	70	1	83-117
Ukraine	UKR	ukraine_1968_3	1962.81	769	0	0	-1	-2	-1	0	6	Article	Brainerd, Elizabeth	Reassessing the Standard of Living in the Soviet Union: An Analysis Using Archival and Anthropometric Data	2010	Journal of Economic History	70	1	83-117
Ukraine	UKR	ukraine_1968_3	1962.81	1011	0	0	-1	-2	0	0	7	Article	Brainerd, Elizabeth	Reassessing the Standard of Living in the Soviet Union: An Analysis Using Archival and Anthropometric Data	2010	Journal of Economic History	70	1	83-117
Ukraine	UKR	ukraine_1968_3	1962.81	3439	0	0	-1	-2	0	0	7	Article	Brainerd, Elizabeth	Reassessing the Standard of Living in the Soviet Union: An Analysis Using Archival and Anthropometric Data	2010	Journal of Economic History	70	1	83-117
Ukraine	UKR	ukraine_1968_3	1962.81	679	0	0	-1	-2	-1	0	6	Article	Brainerd, Elizabeth	Reassessing the Standard of Living in the Soviet Union: An Analysis Using Archival and Anthropometric Data	2010	Journal of Economic History	70	1	83-117
Ukraine	UKR	ukraine_1968_3	1962.81	508	0	0	0	-2	-1	0	7	Article	Brainerd, Elizabeth	Reassessing the Standard of Living in the Soviet Union: An Analysis Using Archival and Anthropometric Data	2010	Journal of Economic History	70	1	83-117
Ukraine	UKR	ukraine_1972_3	1963	1269	0	0	-1	-2	0	0	7	Article	Brainerd, Elizabeth	Reassessing the Standard of Living in the Soviet Union: An Analysis Using Archival and Anthropometric Data	2010	Journal of Economic History	70	1	83-117
Ukraine	UKR	ukraine_1973_3	1964	853	-1	0	-1	-2	-1	0	5	Article	Brainerd, Elizabeth	Reassessing the Standard of Living in the Soviet Union: An Analysis Using Archival and Anthropometric Data	2010	Journal of Economic History	70	1	83-117
Ukraine	UKR	ukraine_1969_3	1964.22	2809	0	0	-1	-3	0	0	6	Article	Brainerd, Elizabeth	Reassessing the Standard of Living in the Soviet Union: An Analysis Using Archival and Anthropometric Data	2010	Journal of Economic History	70	1	83-117
Ukraine	UKR	ukraine_1970_4	1965	1975	0	0	-1	-3	0	0	6	Article	Brainerd, Elizabeth	Reassessing the Standard of Living in the Soviet Union: An Analysis Using Archival and Anthropometric Data	2010	Journal of Economic History	70	1	83-117
Ukraine	UKR	ukraine_1975_4	1966	2514	0	0	-1	-3	0	0	6	Article	Brainerd, Elizabeth	Reassessing the Standard of Living in the Soviet Union: An Analysis Using Archival and Anthropometric Data	2010	Journal of Economic History	70	1	83-117
Ukraine	UKR	ukraine_1971_3	1966.32	4425	0	0	-1	-3	0	0	6	Article	Brainerd, Elizabeth	Reassessing the Standard of Living in the Soviet Union: An Analysis Using Archival and Anthropometric Data	2010	Journal of Economic History	70	1	83-117
Ukraine	UKR	ukraine_1977_37	1967.5	450	0	0	-1	-3	-2	-1	3	Article	Brainerd, Elizabeth	Reassessing the Standard of Living in the Soviet Union: An Analysis Using Archival and Anthropometric Data	2010	Journal of Economic History	70	1	83-117
Ukraine	UKR	ukraine_1977_4	1968	1701	0	0	-1	-3	0	0	6	Article	Brainerd, Elizabeth	Reassessing the Standard of Living in the Soviet Union: An Analysis Using Archival and Anthropometric Data	2010	Journal of Economic History	70	1	83-117
Ukraine	UKR	ukraine_1978_4	1969	1080	0	0	-1	-2	0	0	7	Article	Brainerd, Elizabeth	Reassessing the Standard of Living in the Soviet Union: An Analysis Using Archival and Anthropometric Data	2010	Journal of Economic History	70	1	83-117
Ukraine	UKR	ukraine_1979_4	1972.97	702	0	0	-1	-2	-1	0	6	Article	Brainerd, Elizabeth	Reassessing the Standard of Living in the Soviet Union: An Analysis Using Archival and Anthropometric Data	2010	Journal of Economic History	70	1	83-117
Ukraine	UKR	ukraine_1979_4	1972.97	3348	0	0	-1	-3	0	0	6	Article	Brainerd, Elizabeth	Reassessing the Standard of Living in the Soviet Union: An Analysis Using Archival and Anthropometric Data	2010	Journal of Economic History	70	1	83-117
Ukraine	UKR	ukraine_1979_4	1972.97	355	-1	0	-1	-2	-2	0	4	Article	Brainerd, Elizabeth	Reassessing the Standard of Living in the Soviet Union: An Analysis Using Archival and Anthropometric Data	2010	Journal of Economic History	70	1	83-117
Ukraine	UKR	ukraine_1979_4	1972.97	891	0	0	-1	-3	-1	0	5	Article	Brainerd, Elizabeth	Reassessing the Standard of Living in the Soviet Union: An Analysis Using Archival and Anthropometric Data	2010	Journal of Economic History	70	1	83-117
Ukraine	UKR	ukraine_1981_4	1973.57	1936	-1	0	-1	-1	0	0	7	Article	Brainerd, Elizabeth	Reassessing the Standard of Living in the Soviet Union: An Analysis Using Archival and Anthropometric Data	2010	Journal of Economic History	70	1	83-117
Ukraine	UKR	ukraine_1981_4	1973.57	1018	0	0	-1	-3	0	0	6	Article	Brainerd, Elizabeth	Reassessing the Standard of Living in the Soviet Union: An Analysis Using Archival and Anthropometric Data	2010	Journal of Economic History	70	1	83-117
Ukraine	UKR	ukraine_1981_4	1973.57	883	0	0	-1	-1	-1	0	7	Article	Brainerd, Elizabeth	Reassessing the Standard of Living in the Soviet Union: An Analysis Using Archival and Anthropometric Data	2010	Journal of Economic History	70	1	83-117
Ukraine	UKR	ukraine_1980_4	1976.5	3232	0	0	-1	-3	0	0	6	Article	Brainerd, Elizabeth	Reassessing the Standard of Living in the Soviet Union: An Analysis Using Archival and Anthropometric Data	2010	Journal of Economic History	70	1	83-117
Ukraine	UKR	ukraine_nyankovskyy_2018	2007.5	2800	0	0	-1	0	0	0	9	Published Article	Nyankovskyy, Serhiy and Dereń, Katarzyna and Wyszyńska, Justyna and Nyankovska, Olena and Łuszczki, Edyta and Sobolewski, Marek and Mazur, Artur	First Ukrainian Growth References for Height, Weight, and Body Mass Index for Children and Adolescents Aged 7 to 18 Years	2018	BioMed Research International	2018		9203039
United Kingdom	GBR	uk_lccmedicalofficer_1906	1896	1737	0	0	-1	-3	0	0	6	Official Report	London County Council	Report of the Medical Officer (Education) for the Year ended 31st March, 1907	1907					London County Council
United Kingdom	GBR	uk_lccmedicalofficer_1906	1896	4787	0	0	-1	-3	0	0	6	Official Report	London County Council	Report of the Medical Officer (Education) for the Year ended 31st March, 1907	1907					London County Council
United Kingdom	GBR	uk_lccmedicalofficer_1906	1896	3379	0	0	-1	-3	0	0	6	Official Report	London County Council	Report of the Medical Officer (Education) for the Year ended 31st March, 1907	1907					London County Council
United Kingdom	GBR	uk_elderton_1914	1898	37749	0	0	-1	-3	0	0	6	Published Article	Elderton, Ethel M	Height and Weight of School Children in Glasgow	1914	Biometrika	10	2	288-339
United Kingdom	GBR	uk_mackenzie_1907	1898	43872	0	0	-1	-3	0	-1	5	Official Report	Mackenzie, W Leslie and Foster, A	The Physical Condition of Children Attending the Public Schools of the School Board for Glasgow	1907					His Majesty's Stationery Office
United Kingdom	GBR	uk_dunstan_1925	1901.5	8400	0	0	-1	-3	0	-1	5	Published Article	Dunstan, W R	Height and Weight of School Children in an English Rural Area	1925	Metron	5	2	8-24
United Kingdom	GBR	uk_greenwood_1913	1903	544248	0	0	-1	-1	0	-1	7	Official Report	Greenwood, Arthur	The Health and Physique of School Children	1913					P. S. King & Son
United Kingdom	GBR	uk_tuxford_1911	1903	174161	0	0	-1	-1	0	-1	7	Published Article	Tuxford, A W and Glegg, R Ashleigh	The Average Height and Weight of English School Children	1911	British Medical Journal	1	2633	1423-1424
United Kingdom	GBR	uk_tuxford_1911	1903	211596	0	0	-1	-1	0	-1	7	Published Article	Tuxford, A W and Glegg, R Ashleigh	The Average Height and Weight of English School Children	1911	British Medical Journal	1	2633	1423-1424
United Kingdom	GBR	uk_habakkuk_1926	1905.5	7109	0	0	-1	-3	0	0	6	Published Article	Habakkuk, E G	A Statistical Study of the Physique of Elementary School Children with special reference to their Mentality	1926	The Journal of Hygiene	25	3	295-322
United Kingdom	GBR	uk_hill_1925	1917	594	0	0	-1	-3	-1	-1	4	Published Article	Hill, A B	A physiological and economic study of the diets of workers in rural areas as compared with those of workers resident in urban districts	1925	Journal of Hygiene	24	2	189-238
United Kingdom	GBR	uk_anthrocommittee_1927	1919	14251	0	0	-1	-1	0	-1	7	Official Report	Board of Education	The Health of the School Child: Annual Report of the Chief Medical Officer of the Board of Education for the Year 1927	1928					His Majesty's Stationery Office
United Kingdom	GBR	uk_fleming_1933	1919.5	5426	0	0	-1	-1	0	0	8	Book	Fleming, R M and Martin W J	A Study of Growth and Development: Observations in Successive Years of the Same Children	1933					His Majesty's Stationery Office
United Kingdom	GBR	uk_low_1952	1925	504	0	0	0	-3	-1	0	6	Book	Low, A	Growth of Children	1952					University of Aberdeen Press
United Kingdom	GBR	uk_lonie_1934	1925.5	3141	0	0	-1	-3	0	0	6	Published Article	Lonie, Thomas C	Weight, Height and Nutrition. Observations from the Isle of Ely	1934	The Journal of Hygiene	34	1	131-140
United Kingdom	GBR	uk_hay_1943	1926	697	0	0	-1	-3	-1	-1	4	Published Article	Hay, Hilda R	Rate of Growth in Edmonton Young School Children, 1931-42, with a note on local conditions	1943	Public Health	56		139-143
United Kingdom	GBR	uk_menzies_1938	1930.5	4200	0	0	-1	-3	0	-1	5	Official Report	Menzies, Frederick	Report by the School Medical Officer on the Average Heights and Weights of Elementary School Children in the County of London in 1938	1939					London County Council
United Kingdom	GBR	uk_hay_1943	1936	808	0	0	-1	-3	-1	-1	4	Published Article	Hay, Hilda R	Rate of Growth in Edmonton Young School Children, 1931-42, with a note on local conditions	1943	Public Health	56		139-143
United Kingdom	GBR	uk_sutcliffe_1950	1940.5	1200	0	0	-1	0	0	0	9	Book	Sutcliffe, A. and Canham, J. W.	The Heights and Weights of Boys and Girls	1950					Butler and Tanner Ltd.
United Kingdom	GBR	uk_daley_1950	1941.5	10261	0	0	-1	-3	0	0	6	Official Report	Daley, Allen	Report on the Heights and Weights of School Pupils in the County of London in 1949	1950					London County Council
United Kingdom	GBR	uk_gore_1949	1944	784	0	0	0	-3	-1	0	6	Published Article	Gore, A. T. and Palmer, W. T.	Growth of the Preschool Child in London	1949	The Lancet	1	6549	385-387
United Kingdom	GBR	uk_provis_1955	1944.5	707	0	0	-1	-3	-1	0	5	Published Article	Provis, Hugh S and Ellis, R W B	An Anthropometric Study of Edinburgh Schoolchildren: Part I. Methods, Data and Assessment of Maturity	1955	Archives of Disease of Childhood	30	152	328-337
United Kingdom	GBR	uk_acheson_1955	1946	3432	0	0	0	-3	0	0	7	Published Article	Acheson, Roy M and Kemp, F H and Parfit, Jessie and Jefferson, Eirlys and Mynors, Lavinia and Hewitt, David	Height, Weight, and Skeletal Maturity in the First Five Years of Life	1955	The Lancet	265	2866	691-692
United Kingdom	GBR	uk_nshd_2019	1946	4282	0	0	0	0	0	0	10	Published Dataset (ie Cohort Study or DHS)	Cohort and Longitudinal Studies Enhancement Resources	Harmonised Height, Weight and BMI in Five Longitudinal Cohort Studies: MRC National Survey of Health and Development. [data collection]. UK Data Service. SN: 8209	2019
United Kingdom	GBR	uk_scott_1955	1946.5	11917	0	0	-1	-3	0	0	6	Official Report	Scott, J A	Report on the Heights and Weights of School Pupils in the County of London in 1954	1955					London County Council
United Kingdom	GBR	uk_tanner_1966	1951	1650	0	0	-1	-3	0	0	6	Published Article	Tanner, J M and Whitehouse, R H and Takaishi, M	Standards from Birth to Maturity for Height, Weight, Height Velocity, and Weight Velocity: British Children, 1965	1966	Archives of Disease of Childhood	41	219	454-471
United Kingdom	GBR	uk_scott_1960	1951.5	13314	0	0	-1	-3	0	0	6	Official Report	Scott, J A	Report on the Heights and Weights (and other measurements) of School Pupils in the County of London in 1959	1960					London County Council
United Kingdom	GBR	uk_thomson_1956	1951.5	3150	0	0	0	-3	0	0	7	Published Article	Thomson, John	Growth from Three to Five Years	1956	British Journal of Preventive and Social Medicine	10	3	128-133
United Kingdom	GBR	uk_falkner_1958	1955	109	0	0	0	-3	-2	0	5	Published Article	Falkner, Frank and Pernot-Roy, M.P. and Habich, H. and Senecal, J. and Masse, G	Some internatonal comparisons of physical growth in the first two years of life	1958	Courrier	8	1	1-11
United Kingdom	GBR	uk_ncds_2019	1958	12872	0	0	0	0	0	0	10	Published Dataset (ie Cohort Study or DHS)	Cohort and Longitudinal Studies Enhancement Resources	Harmonised Height, Weight and BMI in Five Longitudinal Cohort Studies: National Child Development Study. [data collection]. UK Data Service. SN: 8549	2019
United Kingdom	GBR	uk_nshg_1999	1962	1518	0	0	0	-1	0	0	9	Published Dataset (ie Cohort Study or DHS)	National Study of Health and Growth	National Study of Health and Growth, Phases I-III; UKDA-SN-3968, UKDA-SN-3986, UKDA-SN-4211	1999-2001
United Kingdom	GBR	uk_nshg_1999	1963	1609	0	0	0	-1	0	0	9	Published Dataset (ie Cohort Study or DHS)	National Study of Health and Growth	National Study of Health and Growth, Phases I-III; UKDA-SN-3968, UKDA-SN-3986, UKDA-SN-4211	1999-2001
United Kingdom	GBR	uk_nshg_1999	1964	1711	0	0	0	-1	0	0	9	Published Dataset (ie Cohort Study or DHS)	National Study of Health and Growth	National Study of Health and Growth, Phases I-III; UKDA-SN-3968, UKDA-SN-3986, UKDA-SN-4211	1999-2001
United Kingdom	GBR	uk_nshg_1999	1965	1955	0	0	0	-1	0	0	9	Published Dataset (ie Cohort Study or DHS)	National Study of Health and Growth	National Study of Health and Growth, Phases I-III; UKDA-SN-3968, UKDA-SN-3986, UKDA-SN-4211	1999-2001
United Kingdom	GBR	uk_cmafp_1975	1965.5	1055	0	0	0	0	0	0	10	Official Report	Committee on Medical Aspects of Food Policy	A Nutrition Survey of Pre-school Children, 1967-68	1975					Department of Health and Social Security
United Kingdom	GBR	uk_nshg_1999	1966	2046	0	0	0	-1	0	0	9	Published Dataset (ie Cohort Study or DHS)	National Study of Health and Growth	National Study of Health and Growth, Phases I-III; UKDA-SN-3968, UKDA-SN-3986, UKDA-SN-4211	1999-2001
United Kingdom	GBR	uk_nshg_1999	1967	2565	0	0	0	-1	0	0	9	Published Dataset (ie Cohort Study or DHS)	National Study of Health and Growth	National Study of Health and Growth, Phases I-III; UKDA-SN-3968, UKDA-SN-3986, UKDA-SN-4211	1999-2001
United Kingdom	GBR	uk_nshg_1999	1968	2618	0	0	0	-1	0	0	9	Published Dataset (ie Cohort Study or DHS)	National Study of Health and Growth	National Study of Health and Growth, Phases I-III; UKDA-SN-3968, UKDA-SN-3986, UKDA-SN-4211	1999-2001
United Kingdom	GBR	uk_nshg_1999	1969	2600	0	0	0	-1	0	0	9	Published Dataset (ie Cohort Study or DHS)	National Study of Health and Growth	National Study of Health and Growth, Phases I-III; UKDA-SN-3968, UKDA-SN-3986, UKDA-SN-4211	1999-2001
United Kingdom	GBR	uk_bcs_2019	1970	11292	0	0	0	0	0	0	10	Published Dataset (ie Cohort Study or DHS)	Cohort and Longitudinal Studies Enhancement Resources	Harmonised Height, Weight and BMI in Five Longitudinal Cohort Studies: 1970 British Cohort Study. [data collection]. UK Data Service. SN: 8551	2019
United Kingdom	GBR	uk_nshg_1999	1970	2383	0	0	0	-1	0	0	9	Published Dataset (ie Cohort Study or DHS)	National Study of Health and Growth	National Study of Health and Growth, Phases I-III; UKDA-SN-3968, UKDA-SN-3986, UKDA-SN-4211	1999-2001
United Kingdom	GBR	uk_nshg_1999	1971	2519	0	0	0	-1	0	0	9	Published Dataset (ie Cohort Study or DHS)	National Study of Health and Growth	National Study of Health and Growth, Phases I-III; UKDA-SN-3968, UKDA-SN-3986, UKDA-SN-4211	1999-2001
United Kingdom	GBR	uk_nshg_1999	1972	2255	0	0	0	-1	0	0	9	Published Dataset (ie Cohort Study or DHS)	National Study of Health and Growth	National Study of Health and Growth, Phases I-III; UKDA-SN-3968, UKDA-SN-3986, UKDA-SN-4211	1999-2001
United Kingdom	GBR	uk_nshg_1999	1973	3413	0	0	0	-1	0	0	9	Published Dataset (ie Cohort Study or DHS)	National Study of Health and Growth	National Study of Health and Growth, Phases I-III; UKDA-SN-3968, UKDA-SN-3986, UKDA-SN-4211	1999-2001
United Kingdom	GBR	uk_nshg_1999	1974	3298	0	0	0	-1	0	0	9	Published Dataset (ie Cohort Study or DHS)	National Study of Health and Growth	National Study of Health and Growth, Phases I-III; UKDA-SN-3968, UKDA-SN-3986, UKDA-SN-4211	1999-2001
United Kingdom	GBR	uk_nshg_1999	1975	3314	0	0	0	-1	0	0	9	Published Dataset (ie Cohort Study or DHS)	National Study of Health and Growth	National Study of Health and Growth, Phases I-III; UKDA-SN-3968, UKDA-SN-3986, UKDA-SN-4211	1999-2001
United Kingdom	GBR	uk_nshg_1999	1976	3336	0	0	0	-1	0	0	9	Published Dataset (ie Cohort Study or DHS)	National Study of Health and Growth	National Study of Health and Growth, Phases I-III; UKDA-SN-3968, UKDA-SN-3986, UKDA-SN-4211	1999-2001
United Kingdom	GBR	uk_nshg_1999	1977	3319	0	0	0	-1	0	0	9	Published Dataset (ie Cohort Study or DHS)	National Study of Health and Growth	National Study of Health and Growth, Phases I-III; UKDA-SN-3968, UKDA-SN-3986, UKDA-SN-4211	1999-2001
United Kingdom	GBR	uk_nshg_1999	1978	3544	0	0	0	-1	0	0	9	Published Dataset (ie Cohort Study or DHS)	National Study of Health and Growth	National Study of Health and Growth, Phases I-III; UKDA-SN-3968, UKDA-SN-3986, UKDA-SN-4211	1999-2001
United Kingdom	GBR	uk_nshg_1999	1979	3690	0	0	0	-1	0	0	9	Published Dataset (ie Cohort Study or DHS)	National Study of Health and Growth	National Study of Health and Growth, Phases I-III; UKDA-SN-3968, UKDA-SN-3986, UKDA-SN-4211	1999-2001
United Kingdom	GBR	uk_nshg_1999	1980	3948	0	0	0	-1	0	0	9	Published Dataset (ie Cohort Study or DHS)	National Study of Health and Growth	National Study of Health and Growth, Phases I-III; UKDA-SN-3968, UKDA-SN-3986, UKDA-SN-4211	1999-2001
United Kingdom	GBR	uk_mccarthy_2001	1980.5	4313	0	0	-1	0	0	0	9	Published Article	McCarthy, H D and Jarrett, K V and Crawley, H F	The development of waist circumference percentiles in British children age 5.0-16.9y	2001	European Journal of Clinical Nutrition	55		902-907
United Kingdom	GBR	uk_nshg_1999	1981	4012	0	0	0	-1	0	0	9	Published Dataset (ie Cohort Study or DHS)	National Study of Health and Growth	National Study of Health and Growth, Phases I-III; UKDA-SN-3968, UKDA-SN-3986, UKDA-SN-4211	1999-2001
United Kingdom	GBR	uk_nshg_1999	1982	3917	0	0	0	-1	0	0	9	Published Dataset (ie Cohort Study or DHS)	National Study of Health and Growth	National Study of Health and Growth, Phases I-III; UKDA-SN-3968, UKDA-SN-3986, UKDA-SN-4211	1999-2001
United Kingdom	GBR	uk_nshg_1999	1983	3531	0	0	0	-1	0	0	9	Published Dataset (ie Cohort Study or DHS)	National Study of Health and Growth	National Study of Health and Growth, Phases I-III; UKDA-SN-3968, UKDA-SN-3986, UKDA-SN-4211	1999-2001
United Kingdom	GBR	uk_nshg_1999	1984	3177	0	0	0	-1	0	0	9	Published Dataset (ie Cohort Study or DHS)	National Study of Health and Growth	National Study of Health and Growth, Phases I-III; UKDA-SN-3968, UKDA-SN-3986, UKDA-SN-4211	1999-2001
United Kingdom	GBR	uk_nshg_1999	1985	3300	0	0	0	-1	0	0	9	Published Dataset (ie Cohort Study or DHS)	National Study of Health and Growth	National Study of Health and Growth, Phases I-III; UKDA-SN-3968, UKDA-SN-3986, UKDA-SN-4211	1999-2001
United Kingdom	GBR	uk_nshg_1999	1986	3091	0	0	0	-1	0	0	9	Published Dataset (ie Cohort Study or DHS)	National Study of Health and Growth	National Study of Health and Growth, Phases I-III; UKDA-SN-3968, UKDA-SN-3986, UKDA-SN-4211	1999-2001
United Kingdom	GBR	uk_nshg_1999	1987	1696	0	0	0	-1	0	0	9	Published Dataset (ie Cohort Study or DHS)	National Study of Health and Growth	National Study of Health and Growth, Phases I-III; UKDA-SN-3968, UKDA-SN-3986, UKDA-SN-4211	1999-2001
United Kingdom	GBR	uk_nshg_1999	1988	1167	0	0	0	-1	0	0	9	Published Dataset (ie Cohort Study or DHS)	National Study of Health and Growth	National Study of Health and Growth, Phases I-III; UKDA-SN-3968, UKDA-SN-3986, UKDA-SN-4211	1999-2001
United Kingdom	GBR	uk_nshg_1999	1989	1165	0	0	0	-1	0	0	9	Published Dataset (ie Cohort Study or DHS)	National Study of Health and Growth	National Study of Health and Growth, Phases I-III; UKDA-SN-3968, UKDA-SN-3986, UKDA-SN-4211	1999-2001
United Kingdom	GBR	uk_dangour_2002	1990	989	0	0	-1	-1	-1	0	7	Published Article	Dangour, A D and Schilg, S and Hulse, J A and Cole, T J	Sitting height and subischial leg length centil curves for boys and girls in Southeast England	2002	Annals of Human Biology	29	3	290-305
United Kingdom	GBR	uk_nshg_1999	1990	302	0	0	0	-1	-2	0	7	Published Dataset (ie Cohort Study or DHS)	National Study of Health and Growth	National Study of Health and Growth, Phases I-III; UKDA-SN-3968, UKDA-SN-3986, UKDA-SN-4211	1999-2001
United Kingdom	GBR	uk_alspac_2019	1991	8338	0	0	0	-1	0	0	9	Published Dataset (ie Cohort Study or DHS)	Cohort and Longitudinal Studies Enhancement Resources	Harmonised Height, Weight and BMI in Five Longitudinal Cohort Studies: Avon Longitudinal Study of Parents and Children. [data collection]. UK Data Service. SN: 8208	2019
United Kingdom	GBR	uk_mcs_2019	2000.5	11478	0	0	0	0	0	0	10	Published Dataset (ie Cohort Study or DHS)	Cohort and Longitudinal Studies Enhancement Resources	Harmonised Height, Weight and BMI in Five Longitudinal Cohort Studies: Millennium Cohort Study. [data collection]. UK Data Service. SN: 8550	2019
United States	USA	us_steckel_1987	1830	3966	-1	0	-1	-2	0	0	6	Published Article	Steckel, Richard H.	Growth depression and recovery: the remarkable case of American slaves	1987	Annals of Human Biology	14	2	111-132
United States	USA	us_bowditch_1891	1863.5	9250	0	0	-1	-3	0	0	6	Official Report	Bowditch, Henry Pickering	The growth of children, studied by Galton's method of percentile grades	1891					State Board of Health of Massachusetts
United States	USA	us_greenwood_1891	1876	23	0	-1	-1	-3	-3	-1	1	Published Article	Greenwood, JM	Heights and Weights of Children	1891	Public Health Papers and Reports	17		199-204
United States	USA	us_greenwood_1891	1876	140	0	0	-1	-3	-2	-1	3	Published Article	Greenwood, JM	Heights and Weights of Children	1891	Public Health Papers and Reports	17		199-204
United States	USA	us_boas_1905	1879.5	1804	0	0	-1	-3	0	0	6	Official Report	Boas, Franz	Statistics of Growth	1905					Commissioner of Education
United States	USA	us_greenwood_1891	1880	58	0	0	-1	-3	-3	-1	2	Published Article	Greenwood, JM	Heights and Weights of Children	1891	Public Health Papers and Reports	17		199-204
United States	USA	us_greenwood_1891	1880	749	0	0	-1	-3	-1	-1	4	Published Article	Greenwood, JM	Heights and Weights of Children	1891	Public Health Papers and Reports	17		199-204
United States	USA	us_baldwin_1921	1880.5	23217	0	0	-1	-3	0	-1	5	Book	Baldwin, Bird T.	Physical Growth from Birth to Maturity	1921					University of Iowa
United States	USA	us_boas_1895	1880.5	2048	0	0	-1	-3	0	-1	5	Published Article	Boas, Franz F.	The Growth of First Born children	1895	Science	I	15	402-404
United States	USA	us_porter_1894	1880.5	18013	0	0	-1	-3	0	0	6	Published Article	Porter, William Townsend	The Growth of St Louis Children	1894	Transactions of the Academy of Science of St. Louis	6	12		State Board of Health of Massachusetts
United States	USA	us_gilbert_1894	1881.5	485	0	0	-1	-3	-2	0	4	Published Article	Gilbert, James A	Researches on the Mental and Physical Development of School Children	1894	Studies from the Yale Psychological Laboratory	2		40-100
United States	USA	us_gilbert_1897	1882.5	488	0	0	-1	-3	-2	0	4	Published Article	Gilbert, J. Allen	Researches upon school children and college students	1897	University of Iowa Studies in Psychology	1		1-92
United States	USA	us_oakland_1893	1884	1750	-1	0	-1	-3	0	-1	4	Official Report	Board of Education	Annual Report of the Public Schools of the City of Oakland for the Year Ending June 30, 1893	1893					Oakland Board of Education
United States	USA	us_mcdonald_1899	1884.5	4933	0	0	-1	-3	0	-1	5	Official Report	Macdonald, Arthur	Experimental Study of Children	1899					United States Commissioner of Education
United States	USA	us_mcdonald_1899	1884.5	2283	-1	0	-1	-3	0	-1	4	Official Report	Macdonald, Arthur	Experimental Study of Children	1899					United States Commissioner of Education
United States	USA	us_mcdonald_1899	1884.5	1856	0	0	-1	-3	0	-1	5	Official Report	Macdonald, Arthur	Experimental Study of Children	1899					United States Commissioner of Education
United States	USA	us_christopher_1900	1886	2296	0	0	-1	-3	0	-1	5	Published Article	Christopher, W.S.	Measurements of Chicago School Children	1900	Journal of the American Medical Association	35	10	618-623
United States	USA	us_smedley_1902	1887.5	2555	0	0	-1	-3	0	-1	5	Official Report	Smedley, Fred W.	Child Study in Chicago	1902					Commissioner of Education
United States	USA	us_hastings_1902	1890	2742	0	-1	-1	-2	0	0	6	Book	Hastings, William M	A manual for physical measurements for use in normal schools : public and preparatory schools, boys' clubs, girls' clubs, and young men's Christian associations, with anthropometric tables for each height of each age and sex from five to twenty years, and vitality coefficients	1902					International Young Men's Christian Association
United States	USA	us_gardiner_1903	1890.5	240	0	-1	-1	-1	-2	-1	4	Published Article	Gardiner, Charles Fox and Hoagland, Henry W.	Measurements of School Children in Colorado	1903	Transactions of the American Climatological Association	19		258-269
United States	USA	us_channing_1908	1895	345	0	0	-1	-3	-2	0	4	Published Article	Channing, Walter D and Wissler, Clark	The hard palate in normal and feeble minded individuals	1908	Anthropological Papers, American Museum of Natural History	1		316-319
United States	USA	us_harrington_1910	1895.5	704	0	0	-1	-3	-1	-1	4	Published Article	Harrington, John	Health and Education	1910	American Physical Education Review	15	6	373-388
United States	USA	us_wissler_1911	1900	1105	-1	0	-1	-3	0	0	5	Published Article	Wissler, Clark	Measurements of Dakota Indian Children	1911	Annals of the New York Academy of Sciences	7	2	355-364
United States	USA	us_mead_1914	1901	110	-1	0	-1	-3	-2	0	3	Published Article	Mead, Cyrus D.	Height and Weight of Children in Relation to General Intelligence	1914	The Pedagogical Seminary	21	3	394-406
United States	USA	us_pyle_1916	1902	654	0	0	-1	-3	-1	-1	4	Book	Pyle, William Henry	A manual for the mental and physical examination of school children	1916					University of Missouri
United States	USA	us_clark_1916	1903	940	-1	0	-1	-3	-1	-1	3	Official Report	Clark, Taliaferro and Collins, George L and Treadway, W.L	Rural school sanitation, including physical and mental status of school children in Porter County, Indiana,	1916					United States Public Health Service (Bulletin No. 77)
United States	USA	us_stiles_1915	1903	732	0	0	-1	-3	-1	-1	4	Published Article	Stiles, C.W. and Wheeler, George A.	Heights and weights of children. Classification, by age and by sanitation, of 1,652 white school children (771 boys, 881 girls) in the city of X	1915	Public Health Reports	30	41	2990-3003
United States	USA	us_pyle_1918	1903.5	210	0	0	-1	-3	-2	-1	3	Published Article	Pyle, W.H and Collings, P.E	The Mental and Physical Development of Rural Children	1918	School and Society	8	201	534-39
United States	USA	us_pyle_1918	1903.5	210	-1	0	-1	-3	-2	-1	2	Published Article	Pyle, W.H and Collings, P.E	The Mental and Physical Development of Rural Children	1918	School and Society	8	201	534-39
United States	USA	us_jantz_2003	1905	2439	-1	0	-1	-1	0	0	7	Published Article	Jantz, Richard L	The anthropometric legacy of Franz Boas	2003	Economics & Human Biology	1		277-284
United States	USA	us_robertson_1916	1905	500	0	0	-1	-3	-1	0	5	Published Article	Robertson, T Brailsford	"Studies on the growth of man: IV. The variability of the weight and stature of school children and its relationship to their physical welfare	1916	American Journal of Physiology	41	5	547-554
United States	USA	us_wissler_1930	1905	313	0	0	-1	-3	-2	0	4	Book	Wissler, Clark	Growth of Children in Hawaii: Based on Observations by Louis R. Sullivan	1930					Bernice P. Bishop Museum
United States	USA	us_wissler_1930	1905	194	0	0	-1	-3	-2	0	4	Book	Wissler, Clark	Growth of Children in Hawaii: Based on Observations by Louis R. Sullivan	1930					Bernice P. Bishop Museum
United States	USA	us_wissler_1930	1905	448	0	0	-1	-3	-2	0	4	Book	Wissler, Clark	Growth of Children in Hawaii: Based on Observations by Louis R. Sullivan	1930					Bernice P. Bishop Museum
United States	USA	us_wissler_1930	1905	21	0	-1	-1	-3	-3	0	2	Book	Wissler, Clark	Growth of Children in Hawaii: Based on Observations by Louis R. Sullivan	1930					Bernice P. Bishop Museum
United States	USA	us_wissler_1930	1905	381	0	0	-1	-3	-2	0	4	Book	Wissler, Clark	Growth of Children in Hawaii: Based on Observations by Louis R. Sullivan	1930					Bernice P. Bishop Museum
United States	USA	us_wissler_1930	1905	956	0	0	-1	-3	-1	0	5	Book	Wissler, Clark	Growth of Children in Hawaii: Based on Observations by Louis R. Sullivan	1930					Bernice P. Bishop Museum
United States	USA	us_wissler_1930	1905	613	0	0	-1	-3	-1	0	5	Book	Wissler, Clark	Growth of Children in Hawaii: Based on Observations by Louis R. Sullivan	1930					Bernice P. Bishop Museum
United States	USA	us_wissler_1930	1905	665	0	0	-1	-3	-1	0	5	Book	Wissler, Clark	Growth of Children in Hawaii: Based on Observations by Louis R. Sullivan	1930					Bernice P. Bishop Museum
United States	USA	us_cox_1919	1907	500	0	0	-1	-3	-1	-1	4	Published Article	Cox, Isaac	Physique of Hawaii's School Children — Kahili-waena	1919	Hawaii Educational Review	8	4	7
United States	USA	us_cox_1919	1907	400	0	0	-1	-3	-2	-1	3	Published Article	Cox, Isaac	Physique of Hawaii's School Children — Kahili-waena	1919	Hawaii Educational Review	8	4	7
United States	USA	us_cox_1919	1907	250	-1	0	-1	-3	-2	-1	2	Published Article	Cox, Isaac	Physique of Hawaii's School Children — Kahili-waena	1919	Hawaii Educational Review	8	4	7
United States	USA	us_clark_1922	1907.5	7669	0	0	-1	-1	0	0	8	Published Article	Clark, Taliaferro and Sydenstricker, Edgar and Collins, Selwyn D.	Heights and Weights of School Children: A Study of the Heights and Weights of 14,335 Native White School Children in Maryland, Virginia, and North and South Carolina	1922	Public Health Reports	37	20	1185-1207
United States	USA	us_stewart_1922	1909	924	0	0	-1	-3	-1	-1	4	Published Article	Stewart, Chester A	The vital capacity of the lungs of children in health and disease.	1922	American Journal of Diseases of Children	24	6	451-496
United States	USA	us_packer_1921	1910	54256	0	0	-1	-3	0	-1	5	Official Report	Packer, Paul C. and Moehlman, Arthur B.	A preliminary study of standards of growth in the Detroit public schools	1921					Detroit Board of Education
United States	USA	us_appleton_1927	1911	174	0	-1	-1	-3	-2	-1	2	Published Article	Appleton, Vivia B.	Growth of Chinese Children in Hawaii and in China	1927	American Journal of Physical Anthropology	10	2	237-252
United States	USA	us_spier_1929	1911	212	-1	0	-1	-3	-2	0	3	Published Article	Spier, Leslie	Growth of Japanese Children Born in American and in Japan	1929	University of Washington Publications in Anthropology	III		1-30
United States	USA	us_herskovits_1924	1911.5	441	0	-1	-1	-3	-2	0	3	Published Article	Herskovits, Melville J	Some Observations on the Growth of Colored Boys	1924	American Journal of Physical Anthropology	7	4	439-446
United States	USA	us_appleton_1928	1912	174	0	-1	-1	-3	-2	-1	2	Published Article	Appleton, Vivia B.	Growth of Kwangtung Chinese in Hawaii.	1928	Am. J. Phys. Anthropol	11		473-500
United States	USA	us_paschal_1925	1912	192	0	0	-1	-3	-2	0	4	Book	Paschal, Franklin and Sullivan, Louis R	Racial Influences in the Mental and Physical Development of Mexican Children	1925					Williams and Wilkins
United States	USA	us_hunt_1921	1913	351	0	-1	-1	-3	-2	0	3	Book	Hunt, Jean Lee and Johnson, Buford J and Lincoln, Edith M	Health education and the nutrition class, a report of the Bureau of educational experiments; descriptive and educational sections	1921					E.P. Dutton & Company
United States	USA	us_hunt_1921	1913	256	0	-1	-1	-3	-2	0	3	Book	Hunt, Jean Lee and Johnson, Buford J and Lincoln, Edith M	Health education and the nutrition class, a report of the Bureau of educational experiments; descriptive and educational sections	1921					E.P. Dutton & Company
United States	USA	us_collins_1929	1913.5	3500	0	0	-1	0	0	-1	8	Published Article	Collins, S and Clark, T	Physical Measurements of Boys and Girls of Native White Race Stock (Third GenerationNative Born) in the United States: Physical Measurement Studies No. 1	1929	Public Health Reports (1896-1970)	44	18	1059-1083
United States	USA	us_brown_1926	1914	768	0	0	-1	-3	-1	0	5	Book	Brown, Maud A	An Investigation of the Health of School Children: A two Year Study of the Physical Status of the Children of the Elementary Schools of Oak Park, Illinois	1926					Elizabeth McCormick Memorial Fund
United States	USA	us_cox_1925	1914.5	1055	0	0	-1	-3	0	-1	5	Published Article	Cox, Isaac	Physique of Hawaii's School Children — Kahili-waena	1919	Hawaii Educational Review	8	4	7
United States	USA	us_cox_1925	1914.5	1072	0	0	-1	-3	0	-1	5	Published Article	Cox, Isaac	Physique of Hawaii's School Children — Kahili-waena	1919	Hawaii Educational Review	8	4	7
United States	USA	us_cox_1925	1914.5	412	0	0	-1	-3	-2	-1	3	Published Article	Cox, Isaac	Physique of Hawaii's School Children — Kahili-waena	1919	Hawaii Educational Review	8	4	7
United States	USA	us_cox_1925	1914.5	273	0	0	-1	-3	-2	-1	3	Published Article	Cox, Isaac	Physique of Hawaii's School Children — Kahili-waena	1919	Hawaii Educational Review	8	4	7
United States	USA	us_mustard_1926	1915	720	0	0	-1	-3	-1	-1	4	Published Article	Mustard, H.S. and Waring, J.I.	Heights and Weights of Colored School Children	1926	American Journal of Public Health	16	10	1017-1023
United States	USA	us_mustard_1926	1915	1823	0	0	-1	-3	0	-1	5	Published Article	Mustard, H.S. and Waring, J.I.	Heights and Weights of Colored School Children	1926	American Journal of Public Health	16	10	1017-1023
United States	USA	us_kempf_1929	1915.5	1357	0	0	-1	-1	0	-1	7	Published Article	Kempf, Grover A and Collins, Selwyn D	A Study of the Relation between Mental and Physical Status of Children in Two Countiesof Illinois	1929	Public Health Reports	44	29	1743-84
United States	USA	us_roberts_2017	1915.5	12699	0	0	0	-3	0	0	7	Published Article	Roberts, Evan and Warren, John Robert	Family structure and childhood anthropometry in Saint Paul, Minnesota in 1918	2017	History of the Family	22	02mar2023	258-290
United States	USA	us_rude_1922	1915.5	2977	0	0	-1	-3	0	-1	5	Official Report	Rude, Anne E.	Physical Status of Preschool Children in Gary, Ind.	1922					U.S. Department of Labor Children's Bureau
United States	USA	us_schwartz_1928	1915.5	703	-1	-1	-1	-3	-1	0	3	Official Report	Schwartz, Louis and Britten, Rollo and Thompson, Lewis	Studies in physical development and posture	1928					Government Prinitng Office
United States	USA	us_woodbury_1921	1916	95186	0	0	-1	0	0	0	9	Official Report	Woodbury, Robert Morse	Statures and Weights of Children under Six Years of Age	1921					Government Printing Office
United States	USA	us_baldwin_1930	1916.5	772	0	0	-1	-3	-1	0	5	Book	Baldwin, Bird T. and Fillmore, Eva Abigail and Hadley, Lora	Farm Children: An Investigation of Rural Child Life in Selected Areas of Iowa	1930					D. Appleton and Company
United States	USA	us_hyde_1928	1916.5	3599	0	0	-1	-3	0	0	6	Book	Hyde, Helen Irene	A Comparison of the Physical Characteristics of American, Mexican and Japanese School Children	1928					MA Thesis, School of Education, University of Southern California
United States	USA	us_royster_1929	1916.5	5710	0	0	-1	-3	0	-1	5	Published Article	Royster, L.T. And Hulvey, C.N.	The relations of weight, height and age in Negro children	1929	American Journal of Diseases of Children	38	6	1222-1230
United States	USA	us_franzen_1929	1917	1697	0	0	-1	0	0	0	9	Book	Franzen, Raymond	Physical Measures of Growth and Nutrition	1929					American Child Health Association
United States	USA	us_sterling_1928	1917	2742	0	0	-1	-3	0	-1	5	Published Article	Sterling, E. Blanche	Health Studies of Negro Children: II. The Physical Status of the Urban Negro Child: A Study of 5,170 Negro School Children in Atlanta, Ga	1928	Public Health Reports	43	42	2713-2774
United States	USA	us_takita_1927	1917	130	-1	0	-1	-3	-2	-1	2	Book	Takita, Mitsugi	A Psychological Study of 400 Japanese Children Between the Ages of Four and Fifteen	1927					MA Thesis, Psychology, University of Southern California
United States	USA	us_suski_1933	1918	534	0	0	-1	-3	-1	0	5	Published Article	Suski, P.M.	The Body Build of American-Born Japanese Children	1933	Biometrika	25	3	323-352
United States	USA	us_manuel_1934	1918.5	1879	0	0	-1	-2	0	-1	6	Published Article	Manuel, H.T.	Physical Measurements of Mexican Children in American Schools	1934	Child Development	5	3	237-252
United States	USA	us_meredith_1939	1918.5	569	0	0	-1	-3	-1	-1	4	Published Article	Meredith, Howard V	Stature of Massachusetts children of North European and Italian ancestry.	1939	American Journal of Physical Anthropology	24	3	301-346
United States	USA	us_meredith_1939	1918.5	1079	0	0	-1	-3	0	-1	5	Published Article	Meredith, Howard V	Stature of Massachusetts children of North European and Italian ancestry.	1939	American Journal of Physical Anthropology	24	3	301-346
United States	USA	us_florida_1930	1920	1688	-1	0	-1	-1	0	-1	6	Official Report	Ahmann, Chester F and Abbott, Ouida Davis and Westover, Georgia	A Nutritional Study of the White School Children in Five Representative Counties of Florida	1930					University of Florida Agricultural Experiment Station
United States	USA	us_hrdlicka_1941	1920	200	0	0	-1	-2	-2	-1	4	Published Article	Hrdlicka, Ales	Height and Weight in Eskimo Children	1941	American Journal of Physical Anthropology	28		331-341
United States	USA	us_preston_1936	1920	176	0	0	-1	-3	-2	-1	3	Published Article	Preston, Mary I	Growth of Oriental Children in San Francisco, A contrast	1936	American Journal of Diseases of Children	51	6	1324-48
United States	USA	us_preston_1936	1920	479	0	0	-1	-3	-2	0	4	Published Article	Preston, Mary I	Growth of Oriental Children in San Francisco, A contrast	1936	American Journal of Diseases of Children	51	6	1324-48
United States	USA	us_wheeler_1933	1920	666	0	0	-1	-3	-1	0	5	Published Article	Wheeler, Lester R	A comparative study of the physical status of East Tennessee Mountain Children	1933	Human Biology	5	4	706-21
United States	USA	us_whitacre_1939	1920.5	880	0	0	-1	-3	-1	0	5	Book	Whitacre, Jesse	Some Body Measurements of Texas School Children	1939					Texas Agricultural Experiment Station
United States	USA	us_whitacre_1939	1920.5	740	0	0	-1	-3	-1	0	5	Book	Whitacre, Jesse	Some Body Measurements of Texas School Children	1939					Texas Agricultural Experiment Station
United States	USA	us_whitacre_1939	1920.5	1797	0	0	-1	-3	0	0	6	Book	Whitacre, Jesse	Some Body Measurements of Texas School Children	1939					Texas Agricultural Experiment Station
United States	USA	us_okamura_1930	1921.5	465	0	0	-1	-3	-2	-1	3	Book	Okamura, Yone	A comparison of American and Japanese of physical and physiological traits	1930					University of the Pacific
United States	USA	us_okamura_1930	1921.5	473	0	0	-1	-3	-2	-1	3	Book	Okamura, Yone	A comparison of American and Japanese of physical and physiological traits	1930					University of the Pacific
United States	USA	us_steggerda_1936	1922	1922	0	0	-1	-3	0	0	6	Published Article	Steggerda, Morris and Densen, Paul	Height, Weight, and Age Tables for Homogeneous Groups: With Particular Reference to Navaho Indians and Dutch Whites	1936	Child Development	7	2	115-120
United States	USA	us_steggerda_1936	1922	1211	0	0	-1	-3	0	0	6	Published Article	Steggerda, Morris and Densen, Paul	Height, Weight, and Age Tables for Homogeneous Groups: With Particular Reference to Navaho Indians and Dutch Whites	1936	Child Development	7	2	115-120
United States	USA	us_brown_1936	1923.5	5478	0	0	-1	-1	0	0	8	Official Report	Brown, Almeda P	Comparative size of rural and urban Utah school children as determined by the weight-height-age relationship	1936					Utah Agricultural Experiment Station
United States	USA	us_brown_1936	1923.5	7585	0	0	-1	-1	0	0	8	Official Report	Brown, Almeda P	Comparative size of rural and urban Utah school children as determined by the weight-height-age relationship	1936					Utah Agricultural Experiment Station
United States	USA	us_pitney_1940	1923.5	1955	0	0	-1	-3	0	0	6	Book	Pitney, Elizabeth H.	The Physical Size and Growth of Pueblo Indian Children	1940					PhD Thesis, Yale University
United States	USA	us_wpa_1936	1923.5	1304	0	0	-1	-3	0	-1	5	Official Report	Work Projects Administration	Anthropometric study of the San Francisco Chinese	1936					Work Projects Administration
United States	USA	us_dunham_1937	1925	155	0	0	-1	-2	-2	-1	4	Published Article	Dunham, Ethel C. and Aberle, Sophie D. and Farquhar, Lucile and D'Amico, Michael	Physical status of two hundred and nineteen Pueblo Indian children	1937	American Journal of Diseases of Children	53	3	739-749
United States	USA	us_hardy_1938	1925	640	0	-1	-1	-3	-1	0	4	Published Article	Hardy, Martha Crumpton	Anthropometric studies from McCormick Fund	1938	Human Biology	10	2	285-294
United States	USA	us_lowe_1941	1925	231	0	-1	-1	-1	-2	0	5	Book	Lowe, Erline Rochelle	The Growth of Cantonese Boys in the United States	1941					University of Iowa Department of Physical Education
United States	USA	us_wilson_1935	1925	1100	0	-1	-1	-3	0	0	5	Published Article	Wilson, Edwin B	Heights and Weights of 275 Public School Girls for Consecutive Ages 7 to 16 Year, Inclusive	1935	Proceedings of the National Academy of Sciences	21	12	633-34
United States	USA	us_jenss_1940	1927	713	0	0	-1	-3	-1	0	5	Official Report	Jenss, Rachel M and Souther, Susan P	Methods of Assessing the Physical Fitness of Children	1940					Children's Bureau, Department of Labor
United States	USA	us_jowers_1940	1927	208	0	0	-1	-3	-2	0	4	Book	Jowers, Milton	The Heights of the Public School Pupils of San Marcos, Texas, Compared with those of the Burgess National Scale	1940					Southwest Texas State Teacher's College MA
United States	USA	us_matheny_1947	1927	412	0	-1	-1	-3	-2	-1	2	Published Article	Matheny, Walter D and Meredith, Howard V	Mean body size of Minnesota schoolboys of Finnish and Italian ancestry	1947	American Journal of Physical Anthropology	5	3	343-56
United States	USA	us_matheny_1947	1927	269	0	-1	-1	-3	-2	-1	2	Published Article	Matheny, Walter D and Meredith, Howard V	Mean body size of Minnesota schoolboys of Finnish and Italian ancestry	1947	American Journal of Physical Anthropology	5	3	343-56
United States	USA	us_wolff_1942	1927	8835	0	0	-1	-3	0	0	6	Published Article	Wolff, Georg	A Study of Height in White School Children from 1937 to 1940 and a Comparison of Different Height-Weight Indices	1942	Child Development	13	1	65-77
United States	USA	us_clayton_1944	1927.5	1972	0	0	-1	-3	0	-1	5	Official Report	Clayton, Mary M	A four-year study of the food habits and physical condition of grade-school children in Newport, Maine	1944					Maine Agricultural Experiment Station
United States	USA	us_obrien_1941	1927.5	62753	0	0	-1	0	0	0	9	Official Report	O'Brien, Ruth and Girschick, Meyer A and Hunt, Eleanor P	Body Measurements of American Boys and Girls for Garment and Pattern Construction	1941					United States Department of Agriculture
United States	USA	us_steggerda_1942	1929.5	483	0	-1	-1	-3	-2	0	3	Other	Steggerda, Morris and Shaffer, Catherine	Anthropology and Human Genetics	1942	Annual report of the director of the Genetics Research Unit			211-218	Carnegie Institution of Washington.
United States	USA	us_duval_1942	1934.5	946	0	0	0	-3	-1	0	6	Book	Duval, Anna Marie	A Study of The Basal Metabolism of Normal Children From Two to Fifteen Years Old, Inclusive	1942					PhD Thesis, Biochemistry, University of Colorado
United States	USA	us_greulich_1951	1935.5	741	0	0	-1	-3	-1	-1	4	Published Article	Greulich, William Walter	The growth and developmental status of Guamanian school children in 1947	1951	American Journal of Physical Anthropology	9	1	55-70
United States	USA	us_eppright_1954	1938	530	0	0	-1	-1	-1	0	7	Published Article	Eppright, Ercel S and Sidwell, Virginia D	Physical Measurements of Iowa School Children	1954	Journal of Nutrition	54	4	543-556
United States	USA	us_snyder_1957	1938.5	990	0	0	-1	-3	-1	0	5	Book	Snyder, Richard G.	Physical growth of Tucson school children: an assessment and comparison of the patterns and rates of physical development of Mexican and Anglo children from six to eighteen years of age	1957					Master of Arts, Anthropology, University of Arizona
United States	USA	us_snyder_1957	1938.5	916	0	0	-1	-3	-1	0	5	Book	Snyder, Richard G.	Physical growth of Tucson school children: an assessment and comparison of the patterns and rates of physical development of Mexican and Anglo children from six to eighteen years of age	1957					Master of Arts, Anthropology, University of Arizona
United States	USA	us_kansas_1959	1939.5	1162	0	0	-1	-1	0	0	8	Official Report	Eppright, Ercel S	Nutrition of 9-, I0-, and II-Year-Old Public School Children in Iowa, Kansas, and Ohio III. Physical Findings	1959					Kansas State University Agricultural Experiment Station
United States	USA	us_reed_1959	1940	1139	0	0	-1	-3	0	0	6	Published Article	Reed, Robert B and Stuart, Harold C	Patterns of Growth in Height and Weight from Birth to Eighteen Years of Age	1959	Pediatrics	24	5	904-21
United States	USA	us_meredith_1951	1941.5	236	0	-1	-1	-3	-2	0	3	Published Article	Meredith, Howard V	Size and form of boys of USA-North European ancestry born and reared in Oregon.	1951	Growth	15	1	39-55
United States	USA	us_meredith_1953	1942	796	0	0	-1	-3	-1	0	5	Published Article	Meredith, H and Meredith, M	The Body Size and Form of Present-Day White Elementary School Children Residing inWest-Central Oregon	1953	Child Development	24	2	83-102
United States	USA	us_sandstead_1956	1944	116	0	0	-1	-3	-2	-1	3	Published Article	Sandstead, Harold R. and McGanity, William J. and Smith, Hugh H. and McKinley, Pauline and Timeche, LaVerne and Darby, William J.	A Study of the Dietary Background and Nutriture of the Navajo Indian: III. Physical Findings	1956	The Journal of Nutrition	60	2	35-62
United States	USA	us_kraus_1961	1944.5	23	-1	-1	-1	-2	-3	0	2	Published Article	Kraus, B. S	The Western Apache: some anthropometric observations	1961	American journal of physical anthropology	19		227-236
United States	USA	us_roderuck_1963	1945	138	0	-1	-1	-3	-2	0	3	Published Article	Roderuck, Charlotte E	Nutrition and Growth of Iowa School Girls: Mixed Longitudinal Data	1963	Journal of Clinical Nutrition	13	3	173-85
United States	USA	us_wolf_1958	1945	560	0	0	-1	-3	-1	0	5	Book	Wolf, Lois	A Study of the Growth in Size and Development of Strength of Boys and Girls in the Lower Elementary Grades	1958					Master of Science, Physcial Education, University of Wisconsin
United States	USA	us_spurgeon_1959	1946	77	0	-1	-1	-3	-3	0	2	Book	Spurgeon, John H	Body size and form of American-Dutch schoolboys residing in Michigan	1959					University of Iowa PhD
United States	USA	us_rauh_1967	1951	2844	0	0	-1	-3	0	0	6	Published Article	Rauh, Joseph L and Schumsky, Donald A. and Witt, Marian T.	Heights, Weights, and Obesity in Urban School Children	1967	Child Development	38	2	515-30
United States	USA	us_rauh_1967	1951	1309	0	0	-1	-3	0	0	6	Published Article	Rauh, Joseph L and Schumsky, Donald A. and Witt, Marian T.	Heights, Weights, and Obesity in Urban School Children	1967	Child Development	38	2	515-30
United States	USA	us_icnnd_1964a	1953.5	527	0	0	-1	-3	-1	-1	4	Official Report	Interdepartmental Committee on Nutrition for National Defense and the Division of Indian Health	Blackfeet Indian Reservation : nutrition survey, August-September 1961	1964					United States Public Health Service
United States	USA	us_icnnd_1964b	1953.5	135	0	0	-1	-3	-2	-1	3	Official Report	Interdepartmental Committee on Nutrition for National Defense and the Division of Indian Health	Fort Belknap Indian Reservation : nutrition survey, August-October 1961	1964					United States Public Health Service
United States	USA	us_krogman_1970	1957.5	1128	0	0	-1	-3	0	0	6	Published Article	Krogman, Wilton Marion	Growth of Head, Face, Trunk, and Limbs in Philadelphia White and Negro Children of Elementary and High School Age	1970	Monographs of the Society for Research in Child Development	35	3	1-80
United States	USA	us_krogman_1970	1957.5	1985	0	0	-1	-3	0	0	6	Published Article	Krogman, Wilton Marion	Growth of Head, Face, Trunk, and Limbs in Philadelphia White and Negro Children of Elementary and High School Age	1970	Monographs of the Society for Research in Child Development	35	3	1-80
United States	USA	us_barr_1972	1959	819	0	0	-1	-3	-1	0	5	Published Article	Barr, George D and Allen, Constance and Shinefield, Henry R	Height and Weight of 7,500 Children of Three Skin Colors	1972	American Journal of Diseases of Children	124	6	866-872
United States	USA	us_barr_1972	1959	3649	0	0	-1	-3	0	0	6	Published Article	Barr, George D and Allen, Constance and Shinefield, Henry R	Height and Weight of 7,500 Children of Three Skin Colors	1972	American Journal of Diseases of Children	124	6	866-872
United States	USA	us_barr_1972	1959	342	0	0	-1	-3	-2	0	4	Published Article	Barr, George D and Allen, Constance and Shinefield, Henry R	Height and Weight of 7,500 Children of Three Skin Colors	1972	American Journal of Diseases of Children	124	6	866-872
United States	USA	us_kondo_1975	1959	360	0	0	-1	-3	-2	0	4	Other	Kondo, S and Eto, M	Physical Growth Studies on Japanese-American Children in Comparison with Native Japanese	1975	Comparative studies on human adaptability of Japanese, Caucasians, and Japanese Americans	1		13-46	University of Tokyo Press
United States	USA	us_zavaleta_1980	1960.5	511	0	0	-1	-3	-1	0	5	Published Article	Zavaleta, Anthony Noe and Malina, Robert M.	Growth, fatness, and leanness in Mexican-American children	1980	American journal of clinical nutrition	33	9	2008-2020
United States	USA	us_garn_1973	1961	2672	0	0	-1	-1	0	-1	7	Published Article	Garn, Stanley M and Clark, Diane C and Trowbridge, Frederick L	Tendency Toward Greater Stature in American Black Children	1973	American Journal of Diseases of Children	126	2	164-66
United States	USA	us_garn_1973	1961	3989	-1	0	-1	-1	0	-1	6	Published Article	Garn, Stanley M and Clark, Diane C and Trowbridge, Frederick L	Tendency Toward Greater Stature in American Black Children	1973	American Journal of Diseases of Children	126	2	164-66
United States	USA	us_heller_1967	1961.5	831	0	0	-1	-2	-1	0	6	Published Article	Heller, Christine A. and Scott, Edward M. and Hammes, Laurel M.	Height, weight, and growth of Alaskan Eskimos	1967	American Journal of Diseases of Children	113	3	338-344
United States	USA	us_wingerd_1971	1962.5	3797	0	0	0	-2	0	0	8	Published Article	Wingerd, John and Schoen, Edgar J. and Solomon, Irene L.	Growth standards in the first two years of life based on measurements of white and black children in a prepaid health care program	1971	Pediatrics	47	5	818-25
United States	USA	us_wingerd_1971	1962.5	11234	0	0	0	-2	0	0	8	Published Article	Wingerd, John and Schoen, Edgar J. and Solomon, Irene L.	Growth standards in the first two years of life based on measurements of white and black children in a prepaid health care program	1971	Pediatrics	47	5	818-25
United States	USA	us_foster_1977	1963.5	1242	0	0	-1	-3	0	0	6	Published Article	Foster, Theda A. and Voors, Antonie W. and Webber, Larry S. and Frerichs, Ralph R. and Berenson, Gerald S.	Anthropometric and maturation measurements of children, ages 5 to 14 years, in a biracial community—the Bogalusa Heart Study	1977	American Journal of Clinical Nutrition	30	4	582-91
United States	USA	us_foster_1977	1963.5	711	0	0	-1	-3	-1	0	5	Published Article	Foster, Theda A. and Voors, Antonie W. and Webber, Larry S. and Frerichs, Ralph R. and Berenson, Gerald S.	Anthropometric and maturation measurements of children, ages 5 to 14 years, in a biracial community—the Bogalusa Heart Study	1977	American Journal of Clinical Nutrition	30	4	582-91
United States	USA	us_fryer_1972	1965	2480	0	0	-1	-1	0	0	8	Published Article	Fryer, Beth A and Lamkin, Glenna H and Vivian, Virginia M and Eppright, Ercel S and Fox, Hazel M.	Growth of Preschool Children in the North Central Region	1972	Journal of the American Dietetic Association	60	1	30-37
United States	USA	us_johnston_1978	1965	384	0	0	-1	-1	-2	0	6	Published Article	Johnston, Francis E. and McKigney, John I. and Hopwood, Sharol and Smelker, Jean	Physical growth and development of urban native Americans: a study in urbanization and its implications for nutritional status	1978	The American journal of clinical nutrition	31	6	1017-1027
United States	USA	us_johnston_1978	1965	627	-1	0	-1	-1	-1	0	6	Published Article	Johnston, Francis E. and McKigney, John I. and Hopwood, Sharol and Smelker, Jean	Physical growth and development of urban native Americans: a study in urbanization and its implications for nutritional status	1978	The American journal of clinical nutrition	31	6	1017-1027
United States	USA	us_owen_1973	1965	1795	0	0	0	0	0	0	10	Published Article	Owen, George M. And Lubin, A. Harold	Anthropometric differences between black and white preschool children	1973	American Journal of Diseases of Children	126	2	168-69
United States	USA	us_smith_1970	1965	118	0	-1	0	-3	-2	0	4	Published Article	Smith, Doris S. And Brown, Myrtle L.	Anthropometry in preschool children in Hawaii.	1970	The American journal of clinical nutrition	23	7	932-39
United States	USA	us_smith_1970	1965	61	0	-1	0	-3	-3	0	3	Published Article	Smith, Doris S. And Brown, Myrtle L.	Anthropometry in preschool children in Hawaii.	1970	The American journal of clinical nutrition	23	7	932-39
United States	USA	us_french_1993	1966	412	0	-1	-1	-3	-2	0	3	Published Article	French, Karen E and Spurgeon, John H	Secular change: Somatic comparisons of urban and rural black male children and youths living in central South Carolina	1993	American journal of human biology	5	3	273-81
United States	USA	us_spurgeon_1978	1968	496	0	-1	-1	-3	-2	0	3	Published Article	Spurgeon, John H. and Meredith, E. Matilda and Meredith, Howard V.	Body size and form of children of predominantly black ancestry living in West and Central Africa, North and South America, and the West Indies	1978	Annals of Human Biology	5	3	229-46
United States	USA	us_malina_1987	1971.5	317	0	0	-1	-3	-2	0	4	Published Article	Malina, Robert M and Zavaleta, Anthony N and Little, Bertis B.	Body Size, Fatness, and Leanness of Mexican American Children in Brownsville, Texas: Changes between 1972 and 1983	1987	American Journal of Public Health	77	5	573-577
United States	USA	us_french_1993	1980	210	0	-1	-1	-3	-2	0	3	Published Article	French, Karen E and Spurgeon, John H	Secular change: Somatic comparisons of urban and rural black male children and youths living in central South Carolina	1993	American journal of human biology	5	3	273-81
United States	USA	us_jung_1986	1985	98	0	-1	0	-3	-3	0	3	Published Article	Jung, Eduard, and Czajka-Narins, Dorice	Comparison of growth of black and white infants during their first two years of life."	1986	Journal of the National Medical Association	78	12	1157-60
United States	USA	us_jung_1986	1985	311	0	0	0	-3	-2	0	5	Published Article	Jung, Eduard, and Czajka-Narins, Dorice	Comparison of growth of black and white infants during their first two years of life."	1986	Journal of the National Medical Association	78	12	1157-60
Uruguay	URY	uruguay_ramonguerra_1950	1946.5	107	0	0	0	-3	-2	-1	4	Published Article	Ramon Guerra, Alfredo and Jaureguy, Miguel A. and Portillo, Jose M.	Peso Y Talla de Nuestros Niños de Primera Infancia	1950	Archivos de Pediatría del Uruguay	11	3	173-175
Uruguay	URY	uruguay_icnnd_1963	1956.5	1188	0	0	-1	0	0	0	9	Official Report	Interdepartmental Committee on Nutrition for National Defense	Republic of Uruguay: nutrition survey, March-April 1962	1963
Uzbekistan	UZB	uzbekistan_1927_43	1917.5	450	0	0	-1	-3	-2	-1	3	Article	Brainerd, Elizabeth	Reassessing the Standard of Living in the Soviet Union: An Analysis Using Archival and Anthropometric Data	2010	Journal of Economic History	70	1	83-117
Uzbekistan	UZB	uzbekistan_1959_43	1949.5	450	0	0	-1	-3	-2	-1	3	Article	Brainerd, Elizabeth	Reassessing the Standard of Living in the Soviet Union: An Analysis Using Archival and Anthropometric Data	2010	Journal of Economic History	70	1	83-117
Uzbekistan	UZB	uzbekistan_1959_1	1950.56	623	0	0	-1	-3	-1	0	5	Article	Brainerd, Elizabeth	Reassessing the Standard of Living in the Soviet Union: An Analysis Using Archival and Anthropometric Data	2010	Journal of Economic History	70	1	83-117
Uzbekistan	UZB	uzbekistan_1959_1	1950.56	589	0	0	-1	-3	-1	0	5	Article	Brainerd, Elizabeth	Reassessing the Standard of Living in the Soviet Union: An Analysis Using Archival and Anthropometric Data	2010	Journal of Economic History	70	1	83-117
Uzbekistan	UZB	uzbekistan_1960_2	1952.4	651	0	0	-1	-2	-1	0	6	Article	Brainerd, Elizabeth	Reassessing the Standard of Living in the Soviet Union: An Analysis Using Archival and Anthropometric Data	2010	Journal of Economic History	70	1	83-117
Uzbekistan	UZB	uzbekistan_1964_3	1955	1114	0	0	-1	-3	0	0	6	Article	Brainerd, Elizabeth	Reassessing the Standard of Living in the Soviet Union: An Analysis Using Archival and Anthropometric Data	2010	Journal of Economic History	70	1	83-117
Uzbekistan	UZB	uzbekistan_1964_3	1955	1046	0	0	-1	-3	0	0	6	Article	Brainerd, Elizabeth	Reassessing the Standard of Living in the Soviet Union: An Analysis Using Archival and Anthropometric Data	2010	Journal of Economic History	70	1	83-117
Uzbekistan	UZB	uzbekistan_1965_3	1959.5	925	0	0	-1	-1	-1	0	7	Article	Brainerd, Elizabeth	Reassessing the Standard of Living in the Soviet Union: An Analysis Using Archival and Anthropometric Data	2010	Journal of Economic History	70	1	83-117
Uzbekistan	UZB	uzbekistan_1965_3	1959.5	1299	0	0	-1	-1	0	0	8	Article	Brainerd, Elizabeth	Reassessing the Standard of Living in the Soviet Union: An Analysis Using Archival and Anthropometric Data	2010	Journal of Economic History	70	1	83-117
Uzbekistan	UZB	uzbekistan_1969_3	1964.71	878	0	0	-1	-2	-1	0	6	Article	Brainerd, Elizabeth	Reassessing the Standard of Living in the Soviet Union: An Analysis Using Archival and Anthropometric Data	2010	Journal of Economic History	70	1	83-117
Uzbekistan	UZB	uzbekistan_1969_3	1964.71	2704	0	0	-1	-3	0	0	6	Article	Brainerd, Elizabeth	Reassessing the Standard of Living in the Soviet Union: An Analysis Using Archival and Anthropometric Data	2010	Journal of Economic History	70	1	83-117
Uzbekistan	UZB	uzbekistan_1969_3	1964.71	3001	0	0	-1	-3	0	0	6	Article	Brainerd, Elizabeth	Reassessing the Standard of Living in the Soviet Union: An Analysis Using Archival and Anthropometric Data	2010	Journal of Economic History	70	1	83-117
Uzbekistan	UZB	uzbekistan_1969_3	1964.71	677	-1	0	-1	-2	-1	0	5	Article	Brainerd, Elizabeth	Reassessing the Standard of Living in the Soviet Union: An Analysis Using Archival and Anthropometric Data	2010	Journal of Economic History	70	1	83-117
Uzbekistan	UZB	uzbekistan_1976_4	1968.5	1433	0	0	-1	-3	0	0	6	Article	Brainerd, Elizabeth	Reassessing the Standard of Living in the Soviet Union: An Analysis Using Archival and Anthropometric Data	2010	Journal of Economic History	70	1	83-117
Uzbekistan	UZB	uzbekistan_1976_4	1968.5	1500	0	0	-1	-3	0	0	6	Article	Brainerd, Elizabeth	Reassessing the Standard of Living in the Soviet Union: An Analysis Using Archival and Anthropometric Data	2010	Journal of Economic History	70	1	83-117
Uzbekistan	UZB	uzbekistan_1980_4	1973.5	555	0	0	-1	-2	-1	0	6	Article	Brainerd, Elizabeth	Reassessing the Standard of Living in the Soviet Union: An Analysis Using Archival and Anthropometric Data	2010	Journal of Economic History	70	1	83-117
Uzbekistan	UZB	uzbekistan_1980_4	1973.5	1555	0	0	-1	-3	0	0	6	Article	Brainerd, Elizabeth	Reassessing the Standard of Living in the Soviet Union: An Analysis Using Archival and Anthropometric Data	2010	Journal of Economic History	70	1	83-117
Venezuela	VEN	venezuela_icnnd_1963	1957	2057	0	0	-1	0	0	0	9	Official Report	Interdepartamental Committee on Nutrition for National Defense	Venezuela: Nutrition Survey. May-June 1963	1963
Venezuela	VEN	venezuela_icnnd_1963b	1960	814	0	0	0	0	-1	0	9	Official Report	Interdepartamental Committee on Nutrition for National Defense	Venezuela: Nutrition Survey. May-June 1963	1963
Vietnam	VNM	vietnam_vy_1963	1954	933	0	0	-1	-1	-1	0	7	Published Article	Vy, Tran, Thi Lien, Nguyen Huynh	"Quelques constantes biologiques du Vietnamien normal"	1963	Journal de physiologie	55		445-452
Vietnam	VNM	vietnam_lien_1998	1986.5	2389	0	0	-1	0	0	0	9	Official Report	Lien, Nguyen Manh	Compilation of anatomical, physiological and metabolic characteristics for a Reference Asian Man	1998					INTERNATIONAL ATOMIC ENERGY AGENCY
West Indies Pooled	WIND	westindiespooled_ashcroft_1970	1960	21239	0	0	-1	-1	0	0	8	Published Article	Ashcroft, M. T. and Antrobus, A. C. K.	HEIGHTS AND WEIGHTS OF SCHOOLCHILDREN IN ST VINCENT	1970	Journal of Biosocial Science	2	4	317-328
Yemen	YEM	yemen_bagenholm_1988	1979.5	2289	0	0	-1	0	0	0	9	Published Article	Bagenholm, G. and Kristiansson, B. and Nasher, A. A. A.	Growth and malnutrition among preschool children in Democratic Yemen	1988	Bulletin of the World Health Organization	66	4	491-498
Yemen	YEM	yemen_haithami_1989	1980.5	400	0	0	-1	-1	-2	0	6	Published Article	Rao, U. K. G. and Katzarski, M. and Mehta, L. and Brady, K.	Anthropometric Assessment of Nutritional Status and Growth of Children in Democratic Yemen	1989	The Journal of the Egyptian Public Health Association	64	5	431-444
Zambia	ZMB	zambia_reid_1970	1960.5	302	0	0	-1	-3	-2	0	4	Published Article	Rao, U. K. G. and Katzarski, M. and Mehta, L. and Brady, K.	The Health of the Zambezi Schoolchild	1971	Medical Journal of Zambia	5	2	61-69
